# Supplementary material for: Google effects on memory: a meta-analytical review of the media effects of intensive Internet search behavior
Source: Front Public Health. 2024 Jan 18;12:1332030. doi: 10.3389/fpubh.2024.1332030 (PMC10830778; doi:10.3389/fpubh.2024.1332030)
Supplement: Supplementary file 3 [file Data_Sheet_3.XLS]

## Sheet: savedrecs
Publication Type	Authors	Book Authors	Group Authors	Book Group Authors	Researcher Ids	ORCIDs	Book Editors	Author - Arabic	Article Title	Article Title - SciELO	Article Title - SciELO	Article Title - Chinese	Article Title - Russian	Patent Number	Patent Assignee	Source Title - Arabic	Source Title	Source Title - Korean	Book Series Title	Book Series Subtitle	Volume	Issue	Special Issue	Meeting Abstract	Start Page	End Page	Article Number	DOI	Book DOI	Early Access Date	Supplement	Publication Date	Publication Year	Abstract	Abstract - Foreign	Abstract - English Transliteration	Abstract - Foreign	Abstract - Korean	Conference Title	Conference Date	Conference Sponsor	Conference Location	Times Cited, WoS Core	Times Cited, CSCD	Times Cited, RSCI	Times Cited, ARCI	Times Cited, BCI	Times Cited, SCIELO	Times Cited, All Databases
P	XING Y								Method for re-distributing data of Internet service, involves comparing sizes of memory blocks based on to-be-distributed data and writing to-be-distributed data from memory block to corresponding document					CN104252415-A; CN104252415-B	TENCENT TECHNOLOGY SHENZHEN CO LTD																			NOVELTY - The method involves applying (S101) several memory blocks. The to-be-distributed data of the memory blocks is traversed (S102), to obtain the size of each memory block. The sizes of the memory blocks are compared (S103) based on the to-be-distributed data. The to-be-distributed data are written (S104) into the memory block according to the comparison result. The to-be-distributed data a…															0
J	Bohannon, John								Searching for the Google Effect on People's Memory								SCIENCE				333	6040			277	277		10.1126/science.333.6040.277				JUL 15 2011	2011										5	0	0	0	0	0	5
P	AVADHANAM P B; LI X								Computing device e.g. smartphone for distributing e.g. educational application, removes unused applications from memory, generates application guide and effectuates digital rights management of applications downloaded to memory					US2012221384-A1	QUALCOMM INNOVATION CENT INC																			NOVELTY - The device (108) has a network interface to enable bidirectional communication to and from the device. A memory stores applications that are executable by the device. An application management component removes unused applications from the memory, generates an application guide that is displayed on display, and effectuates digital rights management of applications that are downloaded to…															0
J	Sparrow, Betsy; Liu, Jenny; Wegner, Daniel M.				Allstetter, William/AAP-9850-2021				Google Effects on Memory: Cognitive Consequences of Having Information at Our Fingertips								SCIENCE				333	6043			776	778		10.1126/science.1207745				AUG 5 2011	2011	The advent of the Internet, with sophisticated algorithmic search engines, has made accessing information as easy as lifting a finger. No longer do we have to make costly efforts to find the things we want. We can Google the old classmate, find articles online, or look up the actor who was on the tip of our tongue. The results of four studies suggest that when faced with difficult questions, peop…									485	9	12	1	55	10	512
J	Swamy, Vighneswara; Dharani, M.				Swamy, Vighneswara/AAA-9415-2020; Dharani, Munusamy/AAB-4563-2019	Swamy, Vighneswara/0000-0001-7287-4637; Dharani, Munusamy/0000-0001-6045-4926			Google Search Intensity and the Investor Attention Effect: A Quantile Regression Approach								JOURNAL OF QUANTITATIVE ECONOMICS				18	2			403	423		10.1007/s40953-019-00185-9		OCT 2019		JUN 2020	2020	This paper investigates whether the investor attention effect caused by the Google stock search can be used to forecast stock returns. The evolving literature on Google search investor attention effect suggests that high Google search volumes can predict high returns for the first 1-2 weeks, but with a subsequent price reversal. We use a more recent data set that covers the period from 2012 to 20…									1	0	0	0	0	0	1
P	LIU X; LI W; LI F								Internet protocol address distributing method, involves comparing un-stored MAC address for memorizing, and transmitting DHCP server in pre-distributing MAC-IP through DHCP protocol interaction process assigned to device to be deployed					CN109525685-A; CN109525685-B	NANJING COLLEGE INFORMATION TECHNOLOGY																			NOVELTY - The method involves allocating a DHCP server in an internet protocol address to a device to be deployed according to a MAC-IP static address allocation policy. The DHCP server is connected to store configuration information. A DHCP relay is scanned periodically, where the DHCP relay of the configuration information comprises a room and a frame number. The DHCP relay of a MAC address is …															0
P	BIRNBAUM O; DOOLEY M; ENGEL Y; EPHRATI E; LANGER A; ROSENBLATT R; WAISMAN M; YAARI J								Method for controlling distribution of user-uploaded TV clips stored on servers by using e.g. smartphone, involves updating permissions or rules stored in memory, and reviewing permissions or rules before clip is subsequently made available					US2016149956-A1; WO2016081856-A1	WHIP NETWORKS INC																			NOVELTY - The method involves defining updateable permissions or rules relating to a media clip by a content owner, a content partner or a content distributor. The updateable permissions or rules are stored in a memory. The clip is made available from a server through a website and application for an end-user to view. The permissions or rules stored in the memory are updated. The permissions or r…															0
J	Swamy, Vighneswara; Dharani, M.								撤稿声明: Google Search Intensity and the Investor Attention Effect: A Quantile Regression Approach (Retraction of Vol 18, Pg 403, 2020)								JOURNAL OF QUANTITATIVE ECONOMICS				19	4			845	845		10.1007/s40953-021-00251-1		SEP 2021		DEC 2021	2021										0	0	0	0	0	0	0
J	Kahn, Adam S.; Martinez, Todd M.					Kahn, Adam/0000-0002-9290-2786			Text and you might miss it? Snap and you might remember? Exploring Google effects on memory and cognitive self-esteem in the context of Snapchat and text messaging								COMPUTERS IN HUMAN BEHAVIOR				104						106166	10.1016/j.chb.2019.106166				MAR 2020	2020	This study examines Google effects on memory and cognitive self-esteem in the interpersonal contexts of Snapchat and text messaging, and looks at the relationship between the two concepts, given that both are derived from earlier research on transactive memory systems (originally an interpersonal domain). It was hypothesized that the permanence of text messages would impair memory relative to the…									5	0	0	0	0	0	5
J	Leese, Mira, I; Mattek, Nora; Bernstein, John P. K.; Dorociak, Katherine E.; Gothard, Sarah; Kaye, Jeffrey; Hughes, Adriana M.					Hughes, Adriana/0000-0001-5209-2910; Leese, Mira I./0000-0003-3634-9848; Mattek, Nora/0000-0003-2623-1969; Kaye, Jeffrey/0000-0002-9971-3478; Bernstein, John/0000-0002-4621-0666			The survey for memory, attention, and reaction time (SMART): Preliminary normative online panel data and user attitudes for a brief web-based cognitive performance measure								CLINICAL NEUROPSYCHOLOGIST											10.1080/13854046.2022.2103033		JUL 2022			2022	ObjectiveThe Survey for Memory, Attention, and Reaction Time (SMART) was recently introduced as a brief (<5 min), self-administered, web-based measure of cognitive performance in older adults. The purpose of this study was threefold: (1) to develop preliminary norms on the SMART; (2) to examine the relationship between demographic variables (i.e. age, sex, education), device type used, and SMART …									0	0	0	0	0	0	0
J	Nieto-Vieites, Ana; Perez-Blanco, Lucia; Mallo, Sabela C; Campos-Magdaleno, Maria; Felpete, Alba; Lojo-Seoane, Cristina; Cid-Fernandez, Susana; Juncos-Rabadan, Onesimo; Pereiro, Arturo X					Nieto-Vieites, Ana/0000-0002-9966-9032; Perez Blanco, Lucia/0000-0001-8264-1271			Effects of cognitive training on memory in SCD and MCI participants: Preliminary results of a single-blind RCT comparing a web-based application and a narrative videogame.								Alzheimer's & dementia : the journal of the Alzheimer's Association				17 Suppl 7				e053520	e053520		10.1002/alz.053520				2021-Dec	2021	BACKGROUND: Cognitive training has been found to be effective in preventing and delaying cognitive decline in MCI and early dementia, and gains could be enhanced with transcranial electrical stimulation (tDCS). Cognitive-training applications (app) allow remote interventions, optimize the cost-benefit ratio, and a continuous monitoring. Most of apps are web-based applications but specific narrati…									0	0	0	0	0	0	0
J	Dorociak, Katherine E.; Mattek, Nora; Lee, Jonathan; Leese, Mira, I; Bouranis, Nicole; Imtiaz, Danish; Doane, Bridget M.; Bernstein, John P. K.; Kaye, Jeffrey A.; Hughes, Adriana M.					Bernstein, John/0000-0002-4621-0666; Leese, Mira I./0000-0003-3634-9848; Lee, Jonathan/0000-0002-6492-0792			The Survey for Memory, Attention, and Reaction Time (SMART): Development and Validation of a Brief Web-Based Measure of Cognition for Older Adults								GERONTOLOGY				67	6			740	752		10.1159/000514871		APR 2021		DEC 2021	2021	Introduction: Brief, Web-based, and self-administered cognitive assessments hold promise for early detection of cognitive decline in individuals at risk for dementia. The current study describes the design, implementation, and convergent validity of a fWeb-based cognitive assessment tool, the Survey for Memory, Attention, and Reaction Time (SMART), for older adults. Methods: A community-dwelling …									7	0	0	0	1	0	7
J	Hrynyschyn, Robert; Dockweiler, Christoph					Hrynyschyn, Robert/0000-0002-8642-9590; Dockweiler, Christoph/0000-0003-1024-3279			Effectiveness of Smartphone-Based Cognitive Behavioral Therapy Among Patients With Major Depression: Systematic Review of Health Implications								JMIR MHEALTH AND UHEALTH				9	2						10.2196/24703				FEB 10 2021	2021	Background: Depression is often associated with rapid changes in mood and quality of life that persist for a period of 2 weeks. Despite medical innovations, there are problems in the provision of care. Long waiting times for treatment and high recurrence rates of depression cause enormous costs for health care systems. At the same time, comprehensive limitations in physical, psychological, and so…									6	0	0	0	0	0	6
J	Jacobs, Diane M.; Peavy, Guerry M.; Banks, Sarah J.; Gigliotti, Christina; Little, Emily A.; Salmon, David P.								A survey of smartphone and interactive video technology use by participants in Alzheimer's disease research: Implications for remote cognitive assessment								ALZHEIMER'S & DEMENTIA: DIAGNOSIS, ASSESSMENT & DISEASE MONITORING				13	1					e12188	10.1002/dad2.12188				2021	2021	Introduction Participants from a longitudinal cohort study were surveyed to evaluate the practical feasibility of remote cognitive assessment.Methods All active participants/informants at the University of California San Diego Alzheimer's Disease Research Center were invited to complete a nine-question survey assessing technology access/use and willingness to do cognitive testing remotely.Results…									2	0	0	0	1	0	2
J	Lu, Chunping; Zou, Liye; Becker, Benjamin; Griffiths, Mark D.; Yu, Qian; Chen, Si-Tong; Demetrovics, Zsolt; Jiao, Can; Chi, Xinli; Chen, Aiguo; Yeung, Albert; Liu, Shijie; Zhang, Yanjie				Griffiths, Mark D./AAY-3546-2021; Chen, Sitong/I-8176-2016	Griffiths, Mark D./0000-0001-8880-6524; Zou, Liye/0000-0001-6411-5710; Chen, Sitong/0000-0002-8975-7565			Comparative Effectiveness of Mind-Body Exercise Versus Cognitive Behavioral Therapy for College Students with Problematic Smartphone Use: A Randomized Controlled Trial								INTERNATIONAL JOURNAL OF MENTAL HEALTH PROMOTION				22	4			271	282		10.32604/IJMHP.2020.014419				2020	2020	Purpose: The purpose of the present study was to compare the effectiveness of mind-body exercise (ME) and cognitive behavioral therapy (CBT) on addiction level and psychological well-being among college students with problematic smartphone use (PSU). Methods: A 12-week randomized controlled study was carried out at a university in central China. A total of 95 PSU college students who met the incl…									3	0	0	1	0	0	4
J	Compen, Felix; Adang, Eddy; Bisseling, Else; van der Lee, Marije; Speckens, Anne				Adang, E.M.M./L-4169-2015; Compen, Félix René/F-7943-2016	Compen, Félix René/0000-0002-9988-6694			Cost-effectiveness of individual internet-based and face-to-face Mindfulness-Based Cognitive Therapy compared to treatment as usual in reducing psychological distress in cancer patients								JOURNAL OF PSYCHOSOMATIC RESEARCH				121			ID88	146	146		10.1016/j.jpsychores.2019.03.140				JUN 2019	2019										0	0	0	0	0	0	0
J	Marsh, Elizabeth J.; Rajaram, Suparna								The Digital Expansion of the Mind: Implications of Internet Usage for Memory and Cognition								JOURNAL OF APPLIED RESEARCH IN MEMORY AND COGNITION				8	1			1	14						MAR 2019	2019	The internet is rapidly changing what information is available as well as how we find it and share it with others. Here we examine how this digital expansion of the mind changes cognition. We begin by identifying ten properties of the internet that likely affect cognition, roughly organized around internet content (e.g., the sheer amount of information available), internet usage (e.g., the requir…									57	0	0	0	9	0	57
J	Russell, Daniel M.								The Digital Expansion of the Mind: Implications of Internet Usage for Memory and Cognition								JOURNAL OF APPLIED RESEARCH IN MEMORY AND COGNITION				8	1			33	35		10.1016/j.jarmac.2019.01.002				MAR 2019	2019										2	0	0	0	0	0	2
J	Storm, Benjamin C.								Thoughts on the Digital Expansion of the Mind and the Effects of Using the Internet on Memory and Cognition								JOURNAL OF APPLIED RESEARCH IN MEMORY AND COGNITION				8	1			29	32		10.1016/j.jarmac.2018.12.003				MAR 2019	2019										5	0	0	0	1	0	5
J	Compen, F R; Bisseling, E M; Van der Lee, M L; Adang, E M M; Donders, A R T; Speckens, A E M				Donders, A.R.T./L-4277-2015; Bisseling, Else/M-7738-2018; Adang, E.M.M./L-4169-2015; Compen, Felix Rene/F-7943-2016; Speckens, Anne/H-8093-2014	Donders, A.R.T./0000-0002-0484-1419; Bisseling, Else/0000-0003-2457-2428; Compen, Felix Rene/0000-0002-9988-6694; Speckens, Anne/0000-0001-5266-1554			Study protocol of a multicenter randomized controlled trial comparing the effectiveness of group and individual internet-based Mindfulness-Based Cognitive Therapy with treatment as usual in reducing psychological distress in cancer patients: the BeMind study.								BMC psychology				3				27	27		10.1186/s40359-015-0084-1				2015	2015	BACKGROUND: Mindfulness-based interventions have shown to reduce psychological distress in cancer patients. The accessibility of mindfulness-based interventions for cancer patients could be further improved by providing mindfulness using an individual internet-based format. The aim of this study is to test the effectiveness of a Mindfulness-Based Cognitive Therapy (MBCT) group intervention for ca…									19	2	0	0	1	1	21
J	Geetha, K.; Brahmananda, S. H.								Effective Internet of Things botnet classification by data upsampling using generative adversarial network and scale fused bidirectional long short term memory attention model								CONCURRENCY AND COMPUTATION-PRACTICE & EXPERIENCE											10.1002/cpe.7380		OCT 2022			2022	Internet of Things (IoT) botnet attacks are considered an important risk to information security. This work mainly focusing on botnet attack detection targeting various IoT devices. In this work, feature generation and classification are the two major processes considered for attack detection. Generative adversarial network (GAN) is applied for the feature generation process. GAN has generator an…									0	0	0	0	0	0	0
J	Gwebu, Prudence; Meyer, Johanna; Schellack, Natalie; Matsebula-Myeni, Zinhle; Godman, Brian								Web-based point prevalence survey of antimicrobial use and quality indicators at Raleigh Fitkin Memorial Hospital in Eswatini and the implications								PHARMACOEPIDEMIOLOGY AND DRUG SAFETY				31		SI	17	663	663					2	SEP 2022	2022										0	0	0	0	0	0	0
J	Pronk, Thomas; Hirst, Rebecca J.; Wiers, Reinout W.; Murre, Jaap M. J.					Pronk, Thomas/0000-0001-9334-7190			Can we measure individual differences in cognitive measures reliably via smartphones? A comparison of the flanker effect across device types and samples								BEHAVIOR RESEARCH METHODS											10.3758/s13428-022-01885-6		JUN 2022			2022	Research deployed via the internet and administered via smartphones could have access to more diverse samples than lab-based research. Diverse samples could have relatively high variation in their traits and so yield relatively reliable measurements of individual differences in these traits. Several cognitive tasks that originated from the experimental research tradition have been reported to yie…									1	0	0	0	0	0	1
J	White, Melanie J.; Pohl, Elisabeth S.					Pohl, Elisabeth/0000-0002-3684-0891; White, Melanie/0000-0002-4865-8878			Web-Delivered Multisession Alcohol-Linked Attentional Bias Modification for Binge Drinking: Cognitive and Behavioral Effects in Young Adult College Students								PSYCHOLOGY OF ADDICTIVE BEHAVIORS				36	6	SI		678	683		10.1037/adb0000847		JUN 2022		SEP 2022	2022	Objective: We investigated the efficacy of a web-delivered alcohol-linked attentional bias modification (AtBM) procedure designed to train attentional bias (AB) for negative alcohol-related expectancies. Method: Using a double-blind randomized controlled design, 43 college students (aged 18-25) who reported consuming four or more drinks, each comprising 10 g of alcohol, on a single occasion in th…									2	0	0	0	0	0	2
J	Gwebu, Prudence C; Meyer, Johanna C; Schellack, Natalie; Matsebula-Myeni, Zinhle C; Godman, Brian					Godman, Brian/0000-0001-6539-6972; Meyer, Johanna/0000-0003-0462-5713; Schellack, Natalie/0000-0001-9690-6285			A web-based point prevalence survey of antimicrobial use and quality indicators at Raleigh Fitkin Memorial Hospital in the Kingdom of Eswatini and the implications.								Hospital practice (1995)				50	3			214	221		10.1080/21548331.2022.2069247				2022-Aug	2022	OBJECTIVES: Currently there is limited knowledge regarding antimicrobial utilization patterns among public hospitals in Eswatini. This is a concern given rising resistance rates among African countries. This study aimed to address this by determining antimicrobial utilization patterns using a point prevalence survey (PPS) methodology at Raleigh Fitkin Memorial (RFM) Hospital. The findings would b…									1	0	0	0	1	0	1
J	Lu, Huimin; Wang, Tian; Xu, Xing; Wang, Ting					Lu, Huimin/0000-0001-9794-3221			Cognitive Memory-Guided AutoEncoder for Effective Intrusion Detection in Internet of Things								IEEE TRANSACTIONS ON INDUSTRIAL INFORMATICS				18	5			3358	3366		10.1109/TII.2021.3102637				MAY 2022	2022	With the development of the Internet of Things (IoT) technology, intrusion detection has become a key technology that provides solid protection for IoT devices from network intrusion. At present, artificial intelligence technologies have been widely used in the intrusion detection task in previous methods. However, unknown attacks may also occur with the development of the network and the attack …									4	0	0	0	0	0	4
J	Xiong, Juan; Wen, Jian Lin; Pei, Guang Shu; Han, Xu; He, Dan Qing								Effectiveness of Internet-based cognitive behavioural therapy for employees with depression: a systematic review and meta-analysis								INTERNATIONAL JOURNAL OF OCCUPATIONAL SAFETY AND ERGONOMICS											10.1080/10803548.2022.2043647		MAR 2022			2022	Objectives. The effectiveness of Internet interventions for employees with depressive disorder remains controversial. We summarized all available evidence exploring the role of Internet interventions in reducing employees' depressive symptoms. Methods. This study was a comprehensive systematic review and meta-analysis that included acceptability and preliminary feasibility studies. We excluded pr…									0	0	0	0	0	0	0
J	Wang, Fang; Zhu, Hongcheng; Yang, Xiaoju; Liao, Fang								Effects of internet-based cognitive behavioral therapy on postpartum depression A protocol for systematic review and meta-analysis								MEDICINE				101	9					e28964	10.1097/MD.0000000000028964				MAR 4 2022	2022	Background: Postpartum depression is one of the most common complications during the postpartum period. In recent years, internet-based psychological interventions have made significant progress and provided a new psychotherapy model. Internet-based cognitive behavioral therapy (ICBT) for postpartum depression has achieved good results. However, the effectiveness of ICBT for postpartum depression…									0	0	0	0	0	0	0
P	LU M; WANG P								Method for building system of drug warning e.g. discovery, evaluation, cognition and prevention of drug adverse effects or scientific research on line, involves generating web page corresponding to function modules to realize online building of drug warning system					CN114093525-A	ZHEJIANG TAIMEI MEDICAL TECHNOLOGY CO																			NOVELTY - The method involves obtaining a standard operation program file of medicine warning (110). A web page configuration data needed for creating multiple function modules from a standard operation document of medicine warning is obtained (120) based on a name key word and/or content key word of function modules. The web page is generated (130) corresponding to each function module to realiz…															0
J	Wu, Jinlong; Ma, Yudan; Zuo, Yifan; Zheng, Kangyong; Zhou, Zhenhui; Qin, Yifan; Ren, Zhanbing				Zuo, Yifan/GQA-8356-2022	Zuo, Yifan/0000-0002-9546-6860; Wu, Jinlong/0000-0002-0694-3144; Zheng, Kangyong/0000-0002-9976-2149			Effects of Mindfulness Exercise Guided by a Smartphone App on Negative Emotions and Stress in Non-Clinical Populations: A Systematic Review and Meta-Analysis								FRONTIERS IN PUBLIC HEALTH				9						773296	10.3389/fpubh.2021.773296				JAN 25 2022	2022	Background: Studies have acknowledged that mindfulness exercise guided by a smartphone app has a positive impact on mental health and physical health. However, mindfulness guided by a smartphone app on mental health is still in its infancy stage. Therefore, we conducted a meta-analysis evaluating the effect of mindfulness intervention guided by a smartphone app on negative emotions and stress in …									1	0	0	0	1	0	1
J	Al-Shammari, Abdullah Ghazi Hamdan; Al Sodani, Ahmed Khemees Radi								The effect of cognitive trips via the Internet (web quest) accompanying practical lessons in learning some basic handball skills for female students								INTERNATIONAL JOURNAL OF EARLY CHILDHOOD SPECIAL EDUCATION				14	3			2567	2574		10.9756/INT-JECSE/V14I3.309				2022	2022	The purpose of this paper isto designing an electronic program for cognitive trips via the Internet (web quest) that accompanies an educational curriculum prepared for practical lessons in handball for second-year students, preparing an educational curriculum for handball in practical lessons for students of the second stage, and recognizing the effect of an electronic program for cognitive trips…									0	0	0	0	0	0	0
J	Chen, Yan; Zhou, Xiang; Liu, Jie; Li, Rui; Jiang, Zihan; Wang, Lina; Wang, Shuya; Li, Bo					Chen, Yan/0000-0003-2055-1144			Effect of internet-delivered cognitive behavioral therapy on insomnia in convalescent patients with COVID-19: Protocol for a systematic review and meta-analysis								PLOS ONE				17	6					e0269882	10.1371/journal.pone.0269882				2022	2022	IntroductionCoronavirus Disease 2019 (COVID-19) has made a serious public health threat worldwide. Recent evidence has indicated that COVID-19 patients in convalescence frequently experience insomnia, which reduces their quality of life and causes unknown risks. The positive effect of cognitive behavior on insomnia has been well addressed in previous studies. Given the high infectivity and epidem…									0	0	0	0	0	0	0
J	Lee，Jin; BYOUNGHEE, LEE，; Kim, Sang-Woo								The effect of attention on spinal health of adolescents: The mediating effect of smartphone overindulgence moderated by cognitive strength			청소년의 집중력이 척추건강에 미치는 영향: 인지강도에 의해 조절된 스마트폰 과몰입의 매개효과					Journal of Korean Physical Therapy Science	대한물리치료과학회지			29	3			29	47		10.26862/jkpts.2022.09.29.3.29				2022	2022	Purpose: This study was conducted to find out the mediated effects of smartphone overindulgence in the relationship between attention and spinal health of adolescents and to find out how cognitive strength moderates these relationships.Design: Cross-sectional study.Methods: All subjects measured attention, cognition strength, spinal angle, and smartphone overindulgence by measuring the ratio of S…									0	0	0	0	0	0	0
J	Sylvia, Louisa G; Lunn, Mitchell R; Obedin-Maliver, Juno; McBurney, Robert N; Nowell, W Benjamin; Nosheny, Rachel L; Mularski, Richard A; Long, Millie D; Merkel, Peter A; Pletcher, Mark J; Tovey, Roberta E; Scalchunes, Christopher; Sutphen, Rebecca; Martin, Ann S; Horn, Elizabeth J; O'Boyle, Megan; Pitch, Lisa; Seid, Michael; Redline, Susan; Greenebaum, Sophie; George, Nevita; French, Noah J; Far…					Nowell, William/0000-0002-4951-6476; Nosheny, Rachel/0000-0003-4995-8319; Mularski, Richard/0000-0001-6979-2542; Lunn, Mitchell/0000-0002-0068-0814; Pletcher, Mark/0000-0002-6966-1312; Merkel, Peter/0000-0001-9284-7345			Web-Based Mindfulness-Based Interventions for Well-being: Randomized Comparative Effectiveness Trial.								Journal of medical Internet research				24	9			e35620	e35620		10.2196/35620				2022 Sep 12	2022	BACKGROUND: Mindfulness can improve overall well-being by training individuals to focus on the present moment without judging their thoughts. However, it is unknown how much mindfulness practice and training are necessary to improve well-being.OBJECTIVE: The primary aim of this study was to determine whether a standard 8-session web-based mindfulness-based cognitive therapy (MBCT) program, compar…									0	0	0	0	0	0	0
J	Ramirez-Hernandez, Diana; Wong, Dana; Ownsworth, Tamara; Stolwyk, Renerus J.				Wong, Dana/AAD-3410-2020	Wong, Dana/0000-0001-9619-1929; Ownsworth, Tamara/0000-0003-1835-7094; Stolwyk, Renerus/0000-0002-4975-3332; Ramirez-Hernandez, Diana/0000-0001-5506-2450			Which training methods are effective for learning new smartphone memory apps after acquired brain injury? A pilot randomized controlled trial comparing trial and error, systematic instruction and error-based learning								NEUROPSYCHOLOGICAL REHABILITATION											10.1080/09602011.2021.1993273		NOV 2021			2021	This study aimed to compare the efficacy of three skills training methods (Trial and error TEL; systematic instruction SI; and error-based learning EBL) for training the use of a smartphone reminder app in individuals with an acquired brain injury. Participants (N = 38, M-age = 61.21 years, 71.1% stroke) were randomly allocated to one of three training conditions and trained over one two-hour ses…									1	0	0	0	0	0	1
J	LeBlanc, John C.								Impact of COVID-19 on lifestyle habits and mental health symptoms in children with attention-deficit/hyperactivity disorder in Canada: Can we trust the numbers from this Internet survey?								PAEDIATRICS & CHILD HEALTH				26	7			442	442		10.1093/pch/pxab059		AUG 2021		NOV 2021	2021										0	0	0	0	0	0	0
J	Tang, Anson Chui Yan; Lee, Regina Lai Tong								Effects of a group mindfulness-based cognitive programme on smartphone addictive symptoms and resilience among adolescents: study protocol of a cluster-randomized controlled trial								BMC NURSING				20	1					86	10.1186/s12912-021-00611-5				JUN 5 2021	2021	Background Smartphone addiction in adolescent is a significant global health issue since the last decade. Evidence has shown that the uncontrolled use of smartphone would lead to undesirable impact on their growth and development. However, evidence-based interventions to manage adolescents' smartphone addictive behaviors is lacking. The proposed study aims to examine the effect of a group mindful…									2	0	0	0	0	0	2
J	Yu, Ting; Hu, Deying; Teng, Fen; Mao, Jing; Xu, Ke; Han, Yanhong; Liu, Yilan; Wu, Minge								Effectiveness of internet-based cognitive behavioral therapy for suicide: a systematic review and meta-analysis of RCTs								PSYCHOLOGY HEALTH & MEDICINE				27	10			2186	2203		10.1080/13548506.2021.1930073		JUN 2021		NOV 26 2022	2022	Suicidal individuals rarely seek help and receive professional psychological intervention on their initiative. Internet-based cognitive behavioral therapy(iCBT) can increase availability and reduce stigma compared to face-to-face interventions for suicide.However, conclusions about the effectiveness of iCBT on suicide are controversial. The review aimed to determine the effectiveness of iCBT on r…									1	0	0	0	0	0	1
J	Lee, Sue Hyun; Kim, Bori; Chun, Min Young; Park, Kee Duk; Jeong, Jee Hyang; Kim, Geon Ha								The effects of 12 week-smartphone based cognitive intervention with a chat-bot on white matter integrity in older adults with subjective memory complaint								NEUROLOGY				96	15		2698							S	APR 13 2021	2021										0	0	0	0	0	0	0
J	Baka, Agni; van der Zweerde, Tanja; Lancee, Jaap; Bosmans, Judith E.; van Straten, Annemieke				van Straten, Annemieke/P-8495-2019	van Straten, Annemieke/0000-0001-6875-2215; Bosmans, Judith/0000-0002-1443-1026; Baka, A./0000-0001-6863-5561			Cost-effectiveness of Guided Internet-Delivered Cognitive Behavioral Therapy in Comparison with Care-as-Usual for Patients with Insomnia in General Practice								BEHAVIORAL SLEEP MEDICINE				20	2			188	203		10.1080/15402002.2021.1901708		MAR 2021		MAR 4 2022	2022	Study objectives: Clinical guidelines recommend cognitive-behavioral therapy for insomnia (CBT-I) as first-line treatment. However, provision of CBT-I is limited due to insufficient time and expertise. Internet-delivered CBT-I might bridge this gap. This study aimed to estimate the cost-effectiveness of guided, internet-delivered CBT-I (i-Sleep) compared to care-as-usual for insomnia patients in …									0	0	0	0	0	0	0
J	Bong, Su Hyun; Won, Geun Hui; Choi, Tae Young					Bong, Su hyun/0000-0002-9492-9501			Effects of Cognitive-Behavioral Therapy Based Music Therapy in Korean Adolescents with Smartphone and Internet Addiction								PSYCHIATRY INVESTIGATION				18	2			110	117		10.30773/pi.2020.0155				FEB 2021	2021	Objective The purpose of this study was to evaluate the effects of adding music therapy (MT) to cognitive-behavioral therapy (CBT) on symptoms of smartphone/internet addiction and psychiatric comorbidities.Methods Overall, 155 patients diagnosed with addiction were assigned to either the CBT-MT group or CBT group. Both groups received CBT for 8 weeks, while the CBT-MT group received additional MT…									9	0	1	0	1	0	10
J	de Araujo, Ronaldo Ferreira; Santarem Segundo, Jose Eduardo; Travieso-Rodriguez, Crispulo; Caran, Gustavo Miranda								ACADEMIC IMPACT AND VISIBILITY OF RESEARCH ON SEMANTIC WEB: analyzing citations and online attention								INFORMACAO & SOCIEDADE-ESTUDOS				31	1										JAN-MAR 2021	2021	This study is focused on Semantic Web and based on the analysis of production and impact of published research, according to bibliometric indicators of citation, altmetrics indicators of online attention and their correlation. Using data from 5.000 scientific papers by Dimensions database published from 2014 to 2019, it was found that the main subject area was Information and Computing Science, w…									0	0	0	0	0	0	0
J	Firth, Josh A.; Torous, John; Firth, Joseph					Firth, Josh/0000-0001-7183-4115			Exploring the Impact of Internet Use on Memory and Attention Processes								INTERNATIONAL JOURNAL OF ENVIRONMENTAL RESEARCH AND PUBLIC HEALTH				17	24					9481	10.3390/ijerph17249481				DEC 2020	2020	The rapid uptake of the internet has provided a new platform for people to engage with almost all aspects of life. As such, it is currently crucial to investigate the relationship between the internet and cognition across contexts and the underlying neurobiological mechanisms driving this. We describe the current understanding of this relationship across the literature and outline the state of kn…									3	0	0	0	1	0	3
J	Klee, Daniel; Colgan, Dana Dharmakaya; Hanes, Douglas; Oken, Barry					Colgan, Dana Dharmakaya/0000-0002-6806-1542			The effects of an internet-based mindfulness meditation intervention on electrophysiological markers of attention								INTERNATIONAL JOURNAL OF PSYCHOPHYSIOLOGY				158				103	113		10.1016/j.ijpsycho.2020.10.002				DEC 2020	2020	Evidence suggests that mindfulness meditation training has the potential to train aspects of attention. However, the neurophysiological mechanisms underpinning the attentional benefits from mindfulness remain unclear. This randomized controlled trial examined changes in electrophysiological markers of attention before and after completion of a 6-week internet-based mindfulness intervention. EEG a…									3	0	0	0	1	0	3
J	Regan, Timothy; Harris, Bethany; Van Loon, Matthew; Nanavaty, Namrata; Schueler, Jordan; Engler, Solangia; Fields, Sherecce A.				Fields, Sherecce/L-3252-2013	Fields, Sherecce/0000-0002-6618-3394			Does mindfulness reduce the effects of risk factors for problematic smartphone use? Comparing frequency of use versus self-reported addiction								ADDICTIVE BEHAVIORS				108						106435	10.1016/j.addbeh.2020.106435				SEP 2020	2020	Background: There is growing concern regarding problematic smartphone overuse. Practiced mindfulness, the state of being aware of the present moment, may protect against problematic smartphone use by reducing the strength of risk factors.Purpose: We hypothesized that trait mindfulness can reduce the impact of risk factors on a) objective smartphone use and b) subjective problematic smartphone use…									19	0	0	1	5	0	20
J	Etzelmueller, Anne; Vis, Christiaan; Karyotaki, Eirini; Baumeister, Harald; Titov, Nickolai; Berking, Matthias; Cuijpers, Pim; Riper, Heleen; Ebert, David Daniel					Titov, Nickolai/0000-0002-7268-729X; Vis, Christiaan/0000-0001-8783-8487; Baumeister, Harald/0000-0002-2040-661X; Cuijpers, Pim/0000-0001-5497-2743; Riper, Heleen/0000-0002-8144-8901; Ebert, David Daniel/0000-0001-6820-0146; Karyotaki, Eirini/0000-0002-0071-2599			Effects of Internet-Based Cognitive Behavioral Therapy in Routine Care for Adults in Treatment for Depression and Anxiety: Systematic Review and Meta-Analysis								JOURNAL OF MEDICAL INTERNET RESEARCH				22	8					e18100	10.2196/18100				AUG 31 2020	2020	Background: Although there is evidence for the efficacy of internet-based cognitive behavioral therapy (iCBT), the generalizability of results to routine care is limited.Objective: This study systematically reviews effectiveness studies of guided iCBT interventions for the treatment of depression or anxiety.Methods: The acceptability (uptake, participants' characteristics, adherence, and satisfac…									57	0	0	0	6	0	57
J	Buescher, Rebekka; Beisemann, Marie; Doebler, Philipp; Steubl, Lena; Domhardt, Matthias; Cuijpers, Pim; Kerkhof, Ad; Sander, Lasse B.				Sander, Lasse/Q-7467-2016	Sander, Lasse/0000-0002-4222-9837; Doebler, Philipp/0000-0002-2946-8526; Domhardt, Matthias/0000-0002-3243-8926; Buscher, Rebekka/0000-0001-8931-0942; Steubl, Lena/0000-0002-8508-5271; Cuijpers, Pim/0000-0001-5497-2743; Beisemann, Marie/0000-0001-6977-167X			Effectiveness of Internet- and Mobile-Based Cognitive Behavioral Therapy to Reduce Suicidal Ideation and Behaviors: Protocol for a Systematic Review and Meta-Analysis of Individual Participant Data								INTERNATIONAL JOURNAL OF ENVIRONMENTAL RESEARCH AND PUBLIC HEALTH				17	14					5179	10.3390/ijerph17145179				JUL 2020	2020	Internet- and mobile-based cognitive behavioral therapy (iCBT) might reduce suicidal ideation. However, recent meta-analyses found small effect sizes, and it remains unclear whether specific subgroups of participants experience beneficial or harmful effects. This is the study protocol for an individual participant meta-analysis (IPD-MA) aiming to determine the effectiveness of iCBT on suicidal id…									4	0	0	0	1	0	5
J	Moss-Morris, Rona; McCrone, Paul; Everitt, Hazel; Chalder, Trudie; Landau, Sabine								HOW COST EFFECTIVE ARE THERAPIST DELIVERED AND WEB-DELIVERED VERSIONS OF COGNITIVE BEHAVIOURAL THERAPY WHEN COMPARED TO TREATMENT-AS-USUAL FOR IRRITABLE BOWEL SYNDROME?								PSYCHOSOMATIC MEDICINE				82	6		1624	A194	A194						JUL-AUG 2020	2020						78th Annual Scientific Meeting on Achieving Health Equity - Opportunities for Psychosomatic Science78th Annual Scientific Meeting on Achieving Health Equity - Opportunities for Psychosomatic Science	MAR 11-14, 2020MAR 11-14, 2020		CACA	0	0	0	0	0	0	0
J	Seo, H. S.; Jeong, E. -K.; Choi, S.; Kwon, Y.; Park, H. -J.; Kim, I.					Seo, Hyung Suk/0000-0003-2303-7415; Jeong, Eun-Kee/0000-0002-7582-4392; Park, Hae-Jeong/0000-0002-4633-0756; Kim, InSeong/0000-0003-4437-8358			Changes of Neurotransmitters in Youth with Internet and Smartphone Addiction: A Comparison with Healthy Controls and Changes after Cognitive Behavioral Therapy								AMERICAN JOURNAL OF NEURORADIOLOGY				41	7			1293	1301		10.3174/ajnr.A6632				JUL 1 2020	2020	BACKGROUND AND PURPOSE: Neurotransmitter changes in youth addicted to the Internet and smartphone were compared with normal controls and in subjects after cognitive behavioral therapy. In addition, the correlations between neurotransmitters and affective factors were investigated.MATERIALS AND METHODS: Nineteen young people with Internet and smartphone addiction and 19 sex- and age-matched health…									5	0	0	0	1	0	6
J	Grilo, Carlos M.								Smartphone-Assisted Delivery of Cognitive-Behavioral Guided Self-Help for Binge Eating: Cautionary Musings of Implications Given the Importance of Comparison Groups								AMERICAN JOURNAL OF PSYCHIATRY				177	2			110	112		10.1176/appi.ajp.2019.19121256				FEB 2020	2020										1	0	0	0	0	0	1
J	Suranata, Kadek; Rangka, Itsar Bolo; Permana, Agus Aan Jiwa				suranata, kadek/C-5920-2017; Rangka, Itsar Bolo/R-8535-2016	suranata, kadek/0000-0002-1389-5363; Rangka, Itsar Bolo/0000-0002-6934-2469; Jiwa Permana, Agus Aan/0000-0001-8126-9930			The comparative effect of internet-based cognitive behavioral counseling versus face to face cognitive behavioral counseling in terms of student's resilience								COGENT PSYCHOLOGY				7	1					1751022	10.1080/23311908.2020.1751022				JAN 1 2020	2020	This randomized, controlled trial experimental study aimed at comparing the effect of cognitive behavioral counseling between online (Internet-based) and more traditional face-to-face counseling methods. The study is based on 90 students of second-grade level, in junior high schools in Buleleng Regency, Bali, Indonesia, who were invited to be participants of this study. Each participant was assig…									3	0	0	0	0	0	3
J	Zhang, Ying-ying; Chen, Jian-ji; Ye, Hai; Volantin, Lupe								Psychological effects of cognitive behavioral therapy on internet addiction in adolescents A systematic review protocol								MEDICINE				99	4					e18456	10.1097/MD.0000000000018456				JAN 2020	2020	Background: In this study, we aim to assess the psychological effects of cognitive behavioral therapy (CBT) on internet addiction (IA) in adolescents. Methods: This study will search the following databases of Cochrane Library, PUBMED, EMBASE, Scopus, Web of Science, PsycINFO, Chinese Biomedical Literature Database, and China National Knowledge Infrastructure. All these electronic databases will …									2	1	0	0	0	0	3
J	Compen, Felix; Adang, Eddy; Bisseling, Else; van der Lee, Marije; Speckens, Anne				Speckens, Anne/H-8093-2014; Adang, E.M.M./L-4169-2015; Bisseling, Else/M-7738-2018	Speckens, Anne/0000-0001-5266-1554; van der Lee, Marije/0000-0002-1316-7008; Bisseling, Else/0000-0003-2457-2428			Cost-utility of individual internet-based and face-to-face Mindfulness-Based Cognitive Therapy compared with treatment as usual in reducing psychological distress in cancer patients								PSYCHO-ONCOLOGY				29	2			294	303		10.1002/pon.5246		DEC 2019		FEB 2020	2020	Objective It was previously determined that group-based face-to-face Mindfulness-Based Cognitive Therapy (MBCT) and individual internet-based MBCT (eMBCT) are equally efficacious compared with treatment as usual (TAU) in reducing psychological distress. In this study, the incremental cost-utility of both interventions compared with TAU was assessed. Methods This cost-utility study included 245 se…									10	0	0	0	1	0	10
J	Canale, Natale; Vieno, Alessio; Doro, Mattia; Mineo, Erika Rosa; Marino, Claudia; Billieux, Joel					VIENO, ALESSIO/0000-0003-4417-4822; Billieux, Joel/0000-0002-7388-6194			Emotion-related impulsivity moderates the cognitive interference effect of smartphone availability on working memory								SCIENTIFIC REPORTS				9						18519	10.1038/s41598-019-54911-7				DEC 6 2019	2019	Although recent studies suggest that the mere presence of a smartphone might negatively impact on working memory capacity, fluid intelligence, and attentional processes, less is known about the individual differences that are liable to moderate this cognitive interference effect. This study tested whether individual differences in emotion-related impulsivity traits (positive urgency and negative …									16	0	0	0	3	0	16
J	Verbeek, Joost G. E.; Atema, Vera; Mewes, Janne C.; van Leeuwen, Marieke; Oldenburg, Hester S. A.; van Beurden, Marc; Hunter, Myra S.; van Harten, Wim H.; Aaronson, Neil K.; Retel, Valesca P.				Aaronson, Neil K/AAV-8194-2021; van Leeuwen, Marieke/D-1470-2009	Retel, Valesca/0000-0002-5624-3234; van Leeuwen, Marieke/0000-0003-1976-5831			Cost-utility, cost-effectiveness, and budget impact of Internet-based cognitive behavioral therapy for breast cancer survivors with treatment-induced menopausal symptoms								BREAST CANCER RESEARCH AND TREATMENT				178	3			573	585		10.1007/s10549-019-05410-w				DEC 2019	2019	Purpose Internet-based cognitive behavioral therapy (iCBT), with and without therapist support, is effective in reducing treatment-induced menopausal symptoms and perceived impact of hot flushes and night sweats (HF/NS) in breast cancer survivors. The aim of the current study was to evaluate the cost-utility, cost-effectiveness, and budget impact of both iCBT formats compared to a waiting list co…									7	1	0	0	2	0	8
J	Baka, A.; Van der Zweerde, T.; Lancee, J.; Bosmans, J.; Van Straten, A.				van Straten, Annemieke/P-8495-2019	van Straten, Annemieke/0000-0001-6875-2215			COST-EFFECTIVENESS OF GUIDED INTERNET-DELIVERED COGNITIVE BEHAVIORAL THERAPY IN COMPARISON WITH CARE-AS-USUAL FOR PATIENTS WITH INSOMNIA IN GENERAL PRACTICE								VALUE IN HEALTH				22			PMH31	S686	S686					3	NOV 2019	2019										2	0	0	0	0	0	2
J	Scanlon, Paul J.								The Effects of Embedding Closed-ended Cognitive Probes in a Web Survey on Survey Response								FIELD METHODS				31	4			328	343		10.1177/1525822X19871546				NOV 2019	2019	Web, or online, probing has the potential to supplement existing questionnaire design processes by providing structured cognitive data on a wider sample than typical qualitative-only question evaluation methods can achieve. One of the practical impediments to the further integration of web probing is the concern of survey managers about how the probes themselves may affect response to other items…									3	0	0	0	0	0	3
J	Verbeek, J. G. E.; Atema, V; Mewes, J. C.; van Leeuwen, M.; Oldenburg, H. S. A.; van Beurden, M.; Hunter, M. S.; van Harten, W. H.; Aaronson, N. K.; Retel, V. P.				Van Harten, Wim H/AAE-8671-2020; van+Harten, Wim/AAE-8517-2020; Aaronson, Neil K/AAV-8194-2021	van+Harten, Wim/0000-0001-9580-0489;			COST-UTILITY, COST-EFFECTIVENESS, AND BUDGET IMPACT OF INTERNET-BASED COGNITIVE BEHAVIOURAL THERAPY FOR BREAST CANCER SURVIVORS WITH TREATMENT-INDUCED MENOPAUSAL SYMPTOMS								VALUE IN HEALTH				22			PCN77	S450	S450					3	NOV 2019	2019										0	0	0	0	0	0	0
J	O'Kearney, Richard; Kim, Sheri; Dawson, Rachelle L.; Calear, Alison L.				Calear, Alison L/D-4191-2009	Calear, Alison L/0000-0002-7028-725X; Dawson, Rachelle/0000-0001-9278-5180; O'Kearney, Richard/0000-0002-7839-7920			Are claims of non-inferiority of Internet and computer-based cognitive-behavioural therapy compared with in-person cognitive-behavioural therapy for adults with anxiety disorders supported by the evidence from head-to-head randomised controlled trials? A systematic review								AUSTRALIAN AND NEW ZEALAND JOURNAL OF PSYCHIATRY				53	9			851	865	4867419864433	10.1177/0004867419864433		JUL 2019		SEP 2019	2019	Objective: This review examines the evidence from head-to-head randomised controlled trials addressing whether the efficacy of cognitive-behavioural therapy for anxiety disorders, obsessive-compulsive disorder and post-traumatic stress disorders in adults delivered by computer or online (computer- and Internet-delivered cognitive-behavioural therapy) is not inferior to in-person cognitive-behavio…									7	0	0	0	1	0	7
J	Sridharan, Vasundhara; Shoda, Yuichi; Heffner, Jaimee; Bricker, Jonathan					Heffner, Jaimee/0000-0001-9604-5489; Bricker, Jonathan/0000-0002-5694-8795; Sridharan, Vasundhara/0000-0003-0374-6329			A Pilot Randomized Controlled Trial of a Web-Based Growth Mindset Intervention to Enhance the Effectiveness of a Smartphone App for Smoking Cessation								JMIR MHEALTH AND UHEALTH				7	7					e14602	10.2196/14602				JUL 9 2019	2019	Background: Although smartphone apps have shown promise for smoking cessation, there is a need to enhance their low engagement rates. This study evaluated the application of the growth mindset theory, which has demonstrated the potential to improve persistence in behavior change in other domains, as a means to improve engagement and cessation.Objective: This study aimed to explore the feasibility…									5	0	0	0	0	0	5
J	Bisseling, Else; Cillessen, Linda; Spinhoven, Philip; Schellekens, Melanie; Compen, Felix; van der Lee, Marije; Speckens, Anne				Schellekens, Melanie PJ/E-5616-2016; Compen, Félix René/F-7943-2016; Schellekens, Melanie/AAL-2398-2021	Schellekens, Melanie PJ/0000-0001-8397-7674; Compen, Félix René/0000-0002-9988-6694; Schellekens, Melanie/0000-0001-8397-7674			Development of therapeutic alliance and its association with treatment outcome in internet based Mindfulness-Based Cognitive Therapy (eMBCT) compared to group-based MBCT (MBCT) for distressed cancer patients								JOURNAL OF PSYCHOSOMATIC RESEARCH				121			ID89	146	147		10.1016/j.jpsychores.2019.03.141				JUN 2019	2019										0	0	0	0	0	0	0
J	Risko, Evan F.								Examining the Implications of Internet Usage for Memory and Cognition: Prospects and Promise								JOURNAL OF APPLIED RESEARCH IN MEMORY AND COGNITION				8	1			36	39		10.1016/j.jarmac.2018.12.006				MAR 2019	2019										3	0	0	0	1	0	3
J	Kong, Shaojun; Huang, Zhenfang; Scott, Noel; Zhang, Zi'ang; Shen, Zhixiang								Web advertisement effectiveness evaluation: Attention and memory								JOURNAL OF VACATION MARKETING				25	1			130	146		10.1177/1356766718757272				JAN 2019	2019	Tourist marketers rely heavily on using visual stimuli in their advertising to attract attention and improve awareness and interest of their experience. This study used eye-tracking and self-reported recall methods to investigate online tourism advertisement effectiveness based on the hierarchy of effects model. A within-subjects experimental design (n = 30) was used to examine mock advertisement…									19	0	0	0	0	0	19
J	Pittock, Alexandra; Hodges, Laura; Lawrie, Stephen M				Lawrie, Stephen MacGregor/AAD-1607-2021	Lawrie, Stephen MacGregor/0000-0002-2444-5675			The effectiveness of internet-delivered cognitive behavioural therapy for those with bulimic symptoms: a systematic review : A review of iCBT treatment for bulimic symptoms.								BMC research notes				11	1			748	748		10.1186/s13104-018-3843-2				2018 Oct 22	2018	OBJECTIVE: This review looked at internet-delivered cognitive behavioural therapy (iCBT) as a possible treatment for patients with bulimic symptoms. CBT has been established as an effective treatment; however, waiting lists lead to delayed initiation of treatment. iCBT is a possible delivery method to combat this. Medline, EMBASE and PsycInfo were searched for controlled trials using iCBT as a tr…									14	0	0	0	2	0	14
J	Compen, Felix; Bisseling, Else; Schellekens, Melanie; Donders, Rogier; Carlson, Linda; van der Lee, Marije; Speckens, Anne				Donders, A.R.T./L-4277-2015; Compen, Félix René/F-7943-2016; Schellekens, Melanie PJ/E-5616-2016; Schellekens, Melanie/AAL-2398-2021; Bisseling, Else/M-7738-2018	Donders, A.R.T./0000-0002-0484-1419; Compen, Félix René/0000-0002-9988-6694; Schellekens, Melanie PJ/0000-0001-8397-7674; Schellekens, Melanie/0000-0001-8397-7674; Bisseling, Else/0000-0003-2457-2428; Carlson, Linda E./0000-0002-4411-2085; van der Lee, Marije/0000-0002-1316-7008			Face-to-Face and Internet-Based Mindfulness-Based Cognitive Therapy Compared With Treatment as Usual in Reducing Psychological Distress in Patients With Cancer: A Multicenter Randomized Controlled Trial								JOURNAL OF CLINICAL ONCOLOGY				36	23			2413	+		10.1200/JCO.2017.76.5669				AUG 10 2018	2018	PurposeMindfulness-based cognitive therapy (MBCT) has been shown to alleviate psychological distress in patients with cancer. However, patients experience barriers to participating in face-to-face MBCT. Individual Internet-based MBCT (eMBCT) could be an alternative. The study aim was to compare MBCT and eMBCT with treatment as usual (TAU) for psychological distress in patients with cancer.Patient…									83	3	0	0	11	0	86
J	Rozario, Duncan								Optimization of communication in the surgical program via instant messaging, Web-based surveys, newsletters, websites, smartphones and telemedicine: the experience of Oakville Trafalgar Memorial Hospital								CANADIAN JOURNAL OF SURGERY				61	4			E4	E6		10.1503/cjs.004418				AUG 2018	2018	As our surgical program has rapidly expanded, new modalities are required for safe, effective and efficient communication. In this discussion we review how we have used Web-based survey tools, the Signal instant messaging app, a new departmental newsletter, personal surgeon office websites, a department of surgery website and encrypted video calls via the Ontario Telemedicine Network to address o…									3	0	0	0	0	1	4
J	Kelman, Alex R.; Evare, Benjamin S.; Barrera, Alinne Z.; Munoz, Ricardo F.; Gilbert, Paul					Gilbert, paul/0000-0001-8431-9892			A proof-of-concept pilot randomized comparative trial of brief Internet-based compassionate mind training and cognitive-behavioral therapy for perinatal and intending to become pregnant women								CLINICAL PSYCHOLOGY & PSYCHOTHERAPY				25	4			608	619		10.1002/cpp.2185				JUL-AUG 2018	2018	Objective: Depression is a prevalent and costly mental health problem that affects women as well as their larger communities, with substantial impacts on mother and infant during childbearing years. Face-to-face care has not adequately addressed this global concern due to difficulties in scaling these resources. Internet interventions, which can provide psychological tools to those lacking adequa…									21	0	0	0	0	0	21
J	Ogata, Keizaburo; Koyama, Ken I.; Amitani, Marie; Amitani, Haruka; Asakawa, Akihiro; Inui, Akio								The Effectiveness of Cognitive Behavioral Therapy With Mindfulness and an Internet Intervention for Obesity: A Case Series								FRONTIERS IN NUTRITION				5						56	10.3389/fnut.2018.00056				JUN 27 2018	2018	It is difficult for obese (body mass index of more than 30) and overweight (body mass index of 25-30) people to reduce and maintain their weight. The aim of this case series was to examine the effectiveness of a new cognitive behavioral therapy (CBT) program that combines mindfulness exercises (e.g., the raisin exercise and breathing exercises) and an online intervention to prevent dropout and su…									6	0	0	0	2	0	6
J	Hobbs, Megan J.; Joubert, Amy E.; Mahoney, Alison E. J.; Andrews, Gavin				Hobbs, Megan J/F-7353-2013	Hobbs, Megan J/0000-0003-0131-0089			Treating late-life depression: Comparing the effects of internet-delivered cognitive behavior therapy across the adult lifespan								JOURNAL OF AFFECTIVE DISORDERS				226				58	65		10.1016/j.jad.2017.09.026				JAN 15 2018	2018	Background: The burden attributable to late-life depression is set to increase with the ageing population. The size of the workforce trained to deliver psychogeriatric medicine is limited. Internet-delivered cognitive behavioral therapy (iCBT) is an efficacious and scalable treatment option for depression. Yet older adults are under-represented in iCBT research. This study examines the effects of…									27	0	0	0	8	0	27
J	Liu, Jun; Nie, Jing; Wang, Yafeng								Effects of Group Counseling Programs, Cognitive Behavioral Therapy, and Sports Intervention on Internet Addiction in East Asia: A Systematic Review and Meta-Analysis								INTERNATIONAL JOURNAL OF ENVIRONMENTAL RESEARCH AND PUBLIC HEALTH				14	12					1470	10.3390/ijerph14121470				DEC 2017	2017	To evaluate the effects of group counseling programs, cognitive behavioral therapy (CBT), and sports intervention on Internet addiction (IA), a systematic search in ten databases was performed to identify eligible studies without language restrictions up to January 2017. A meta-analysis and trial sequential analysis (TSA) was performed, respectively. A total of 58 randomized controlled trials (RC…									34	1	0	0	9	2	35
J	Boffo, Marilisa; Willemen, Ronny; Pronk, Thomas; Wiers, Reinout W.; Dom, Geert				Wiers, Reinout/AAB-4008-2021	Wiers, Reinout/0000-0002-4312-9766; Boffo, Marilisa/0000-0003-4730-7838			Effectiveness of two web-based cognitive bias modification interventions targeting approach and attentional bias in gambling problems: study protocol for a pilot randomised controlled trial								TRIALS				18						452	10.1186/s13063-017-2190-2				OCT 3 2017	2017	Background: Disordered gamblers have phenotypical and pathological similarities to those with substance use disorders (SUD), including exaggerated automatic cognitive processing of motivationally salient gambling cues in the environment (i.e., attentional and approach bias). Cognitive bias modification (CBM) is a family of computerised interventions that have proved effective in successfully re-t…									14	1	0	0	8	0	15
J	LaMonica, Haley M.; English, Amelia; Hickie, Ian B.; Ip, Jerome; Ireland, Catriona; West, Stacey; Shaw, Tim; Mowszowski, Loren; Glozier, Nick; Duffy, Shantel; Gibson, Alice A.; Naismith, Sharon L.				Duffy, Shantel/M-1500-2017; Hickie, Ian B/K-8975-2015; Gibson, Alice Anne/Y-3492-2018	Hickie, Ian B/0000-0001-8832-9895; Gibson, Alice Anne/0000-0001-8750-9720; Glozier, Nick/0000-0002-0476-9146; Ireland, Catriona/0000-0002-7226-8466; Mowszowski, Loren/0000-0002-7534-5017; LaMonica, Haley/0000-0002-6563-5467; Naismith, Sharon/0000-0001-9076-2778			Examining Internet and eHealth Practices and Preferences: Survey Study of Australian Older Adults With Subjective Memory Complaints, Mild Cognitive Impairment, or Dementia								JOURNAL OF MEDICAL INTERNET RESEARCH				19	10					e358	10.2196/jmir.7981				OCT 2017	2017	Background: Interest in electronic health (eHealth) technologies to screen for and treat a variety of medical and mental health problems is growing exponentially. However, no studies to date have investigated the feasibility of using such e-tools for older adults with mild cognitive impairment (MCI) or dementia.Objective: The objective of this study was to describe patterns of Internet use, as we…									45	0	0	0	3	0	45
J	O'Connell, M. M.; Kolovos, S.; Bosmans, J. E.; Forbes, J. F.		E-Compared Consortium		O'Connell, Maurice/O-8446-2016	O'Connell, Maurice/0000-0001-9658-495X			DISCRETE EVENT SIMULATION MODELLING OF LONG TERM COST-EFFECTIVENESS OF INTERNET-BASED BLENDED COGNITIVE BEHAVIOURAL THERAPY FOR MAJOR DEPRESSIVE DISORDER: EXTRAPOLATION OF THE E-COMPARED RANDOMISED CONTROLLED TRIAL								VALUE IN HEALTH				20	9		MH1	A403	A403		10.1016/j.jval.2017.08.029				OCT-NOV 2017	2017										1	0	0	0	0	0	1
J	Pasman, Wilrike J.; Boessen, Ruud; Donner, Yoni; Clabbers, Nard; Boorsma, Andre					Donner, Yoni/0000-0002-2940-4215; Pasman, Wilrike/0000-0001-6962-2674			Effect of Caffeine on Attention and Alertness Measured in a Home-Setting, Using Web-Based Cognition Tests								JMIR RESEARCH PROTOCOLS				6	9					e169	10.2196/resprot.6727				SEP 2017	2017	Background: There is an increasing interest among nutritional researchers to perform lifestyle and nutritional intervention studies in a home setting instead of testing subjects in a clinical unit. The term used in other disciplines is 'ecological validity' stressing a realistic situation. This becomes more and more feasible because devices and self-tests that enable such studies are more commonl…									12	1	0	0	8	0	14
J	Hunter, P. V.; Delbaere, M.; O'Connell, M. E.; Cammer, A.; Seaton, J. X.; Friedrich, T.; Fick, F.					Delbaere, Marjorie/0000-0002-4782-5769			Did online publishers get it right? Using a naturalistic search strategy to review cognitive health promotion content on internet webpages								BMC GERIATRICS				17						125	10.1186/s12877-017-0515-3				JUN 15 2017	2017	Background: One of the most common uses of the Internet is to search for health-related information. Although scientific evidence pertaining to cognitive health promotion has expanded rapidly in recent years, it is unclear how much of this information has been made available to Internet users. Thus, the purpose of our study was to assess the reliability and quality of information about cognitive …									4	0	0	0	0	0	4
J	Wilmer, Henry H.; Sherman, Lauren E.; Chein, Jason M.								Smartphones and Cognition: A Review of Research Exploring the Links between Mobile Technology Habits and Cognitive Functioning								FRONTIERS IN PSYCHOLOGY				8						605	10.3389/fpsyg.2017.00605				APR 25 2017	2017	While smartphones and related mobile technologies are recognized as flexible and powerful tools that, when used prudently, can augment human cognition, there is also a growing perception that habitual involvement with these devices may have a negative and lasting impact on users' ability to think, remember, pay attention, and regulate emotion. The present review considers an intensifying, though …									182	5	4	0	17	0	189
J	Noguchi, Remi; Sekizawa, Yoichi; So, Mirai; Yamaguchi, Sosei; Shimizu, Eiji				Yamaguchi, Sosei/T-9439-2019; Shimizu, Eiji/K-4637-2017	Yamaguchi, Sosei/0000-0002-0579-4431; Shimizu, Eiji/0000-0002-6741-9338; Sekizawa, Yoichi/0000-0001-6563-6358			Effects of five-minute internet-based cognitive behavioral therapy and simplified emotion-focused mindfulness on depressive symptoms: a randomized controlled trial								BMC PSYCHIATRY				17						85	10.1186/s12888-017-1248-8				MAR 4 2017	2017	Background: Notwithstanding a high expectation for internet-based cognitive behavioral therapy (iCBT) for reducing depressive symptoms, many of iCBT programs have limitations such as temporary effects and high drop-out rates, possibly due to their complexity. We examined the effects of a free, simplified, 5-minute iCBT program by comparing it with a simplified emotion-focused mindfulness (sEFM) e…									10	0	0	0	1	0	10
C	Arifah, Nurul; Delia, Nancy P.; Rustafariningsih; Ayu, Ira M.						Efendi, F; Wahyuni, ID; Hidayati, L; Dewi, LC; Laili, NR; Nimah, L; Tristiana, D; Fauziningtyas, R; Pradanie, R; Diyan, RP; Aulia, A; Aurizki, GE		The Effectiveness Of Cognitive Behaviour Therapy (CBT) And Internet Cognitive Behavior Therapy (ICBT) As Non-Pharmacological Interventions On Patients With Anxiety: A Systematic Review								PROCEEDINGS OF THE 8TH INTERNATIONAL NURSING CONFERENCE ON EDUCATION, PRACTICE AND RESEARCH DEVELOPMENT IN NURSING (INC 2017)		Advances in Health Sciences Research		3				35	38						2017	2017	Cognitive Behavior Therapy (CBT) is one of the non-pharmacology interventions that can be used to treat anxiety in patients. The objective was to know the effectiveness of CBT and Internet Cognitive Behavior Therapy (ICBT) to reduce anxiety. The key words used were CBT and anxiety. Journal articles search were done electronically using multiple databases, namely: DOAJ, Sage, Proquest, Medline, Go…					8th International Nursing Conference on Education, Practice and Research Development in Nursing (INC)8th International Nursing Conference on Education, Practice and Research Development in Nursing (INC)	APR 08-09, 2017APR 08-09, 2017	Univ Airlangga, Fac NursingUniv Airlangga, Fac Nursing	Surabaya, INDONESIASurabaya, INDONESIA	0	0	0	0	0	0	0
J	Sijbrandij, Marit; Kunovski, Ivo; Cuijpers, Pim				Sijbrandij, Marit/N-6131-2018; Cuijpers, Pim/G-1703-2013; Raz, Anni/AAN-1250-2020	Sijbrandij, Marit/0000-0001-5430-9810;			EFFECTIVENESS OF INTERNET-DELIVERED COGNITIVE BEHAVIORAL THERAPY FOR POSTTRAUMATIC STRESS DISORDER: A SYSTEMATIC REVIEW AND META-ANALYSIS								DEPRESSION AND ANXIETY				33	9			783	791		10.1002/da.22533				SEP 2016	2016	BackgroundInternet-delivered cognitive behavioral therapy (iCBT) is a relatively novel treatment method that may improve the accessibility of mental health care for individuals with posttraumatic stress disorder (PTSD). The aim of this meta-analysis was to evaluate the effectiveness of iCBT compared to inactive (waitlist control and treatment-as-usual (TAU)) and active other interventions in redu…									88	0	0	0	17	1	88
J	Kelman, Alex R; Stanley, Meagan L; Barrera, Alinne Z; Cree, Michelle; Heineberg, Yotam; Gilbert, Paul					Barrera, Alinne Z./0000-0001-9182-7043			Comparing Brief Internet-Based Compassionate Mind Training and Cognitive Behavioral Therapy for Perinatal Women: Study Protocol for a Randomized Controlled Trial.								JMIR research protocols				5	2			e65	e65		10.2196/resprot.5332				2016 Apr 15	2016	BACKGROUND: Depression that occurs during the perinatal period has substantial costs for both the mother and her baby. Since in-person care often falls short of meeting the global need of perinatal women, Internet interventions may function as an alternate to help women who currently lack adequate access to face-to-face psychological resources. However, at present there are insufficient empirical…									4	0	0	0	1	0	4
J	Nie, Jia; Zhang, Wei; Chen, Jia; Li, Wendi					Nie, Jia/0000-0003-4457-923X			Impaired inhibition and working memory in response to internet-related words among adolescents with internet addiction: A comparison with attention-deficit/hyperactivity disorder								PSYCHIATRY RESEARCH				236				28	34		10.1016/j.psychres.2016.01.004				FEB 28 2016	2016	Impairments in response inhibition and working memory functions have been found to be closely associated with internet addiction (IA) symptoms and attention-deficit/hyperactivity disorder (ADHD) symptoms. In this study, we examined response inhibition and working memory processes with two different materials (internet-related and internet-unrelated stimuli) among adolescents with IA, ADHD and co-…									35	1	1	0	10	0	37
J	Namhee, Kim; Chun, Sung Yong								Effects of Payment Methods on Purchasing Intention of the Online Price Comparison Website’s Lowest Price Product: Focused on Pain of Paying, Need for Cognitive Closure, and Regulatory Focus			지불 수단이 온라인 가격비교사이트의 최저가격 제품 구매의도에 미치는 영향: 지불고통, 인지종결욕구, 조절초점을 중심으로					Journal of Consumer Studies	소비자학연구			27	6			147	173						2016	2016	Recently, many consumers easily compare prices and shop economically by using the price comparison website. However, not all consumers buy the cheapest product which the comparison site presents. This is because other factors besides the price of a product such as purchase environment, psychological state etc. also affect the purchase process.This study analyzes how the psychological variables su…				최근 많은 소비자들이 온라인 가격비교 사이트를 이용하여 쉽게 가격을 비교하고 경제적으로 알뜰한 쇼핑을 즐긴다. 그러나, 모든 소비자들이 언제나 가장 싼 가격을 제시하는 쇼핑몰의 제품을 구매하지는 않는다. 온라인 소비자들의 구매 환경, 심리적 상태 등 제품 가격 외 요인들도 상품 구매 과정에 영향을 미치기 때문이다. 본 연구는 구체적으로 현금, 신용카드와 같은 지불수단과 개인의 인지종결욕구, 조절 초점과 같은 심리적 변수들이 가격비교 사이트의 최저가 상품 구매의도에 미치는 영향을 분석하였다.본 연구는 두 가지 실험을 진행하였는데, 먼저 연구 1에서는 소비자들이 현금으로 지불할 경우에 신용카드로 지불할 때 보다 최저가 상품 구매의도가 높아짐을 보였다. 이는 신용카드 프리미엄(credit card premium…					0	0	0	0	0	0	0
J	Park, Jiseob; Kang, Mingu; 조광수								The Impact of Cinemagraph of CG style on Visual Attention and Purchase Intentions at the Detailed Product Page of E-commerce Website: An Eye-tracking Research Approach			온라인 쇼핑몰 상품 상세 페이지에 적용된 CG형태의 시네마그래프가 시각적 주의와 구매의도에 미치는 영향: 아이트래킹 연구를 중심으로					Journal of Knowledge Information Technology and Systems	한국지식정보기술학회 논문지			11	4			403	412						2016	2016	Cinemagraphs that are widely used in the field of marketing are a new type of image which can give viewers visual attention and increase purchase intension by playing the part of the image repeatedly as an animation. This research examines the differences between the effects of Cinemagraph of CG style on visual attention and purchase intention compared to existing still-image in order to confirm …				최근 마케팅에서 널리 사용되고 있는 시네마그래프는 사진과 동영상의 중간 단계로써 사진의 일부분이 반복 재생되는데 이 움직이는 애니메이션은 사람들에게 시각적 주의를 끌고 구매의도를 높여 주는 것으로 알려져 있다. 본 연구에서는 온라인 쇼핑몰 상품 상세 페이지에 CG형태로 적용된 시네마그래프가 기존 정지 이미지와 비교하여 기존 시네마그래프 연구와 마찬가지로 시각적 주의와 구매의도에 영향을 미치는지 알아보고자 한다. 이를 위해 2015년 오픈마켓에서 상위 매출을 기록했던 에어컨, 세탁기, 냉장고 상품을 샘플로 선정하여 각 상품의 이미지를 시네마그래프 형태와 정지 이미지 형태로 각 각 제작하고, 실험 참가자 32명에게 노출시켰다. 실험은 Tobii x120 아이트래커를 사용하여 상품 상세페이지의 이미지 영역과 상…					0	0	0	0	0	0	0
P	GONG Y; LIANG Y								Iris-based authentication-type internet data management system has blacklist management mode that shields physical address of website if received age information is not saved in memory, and control module that compares iris information					CN104462917-A	LIUZHOU WANGZHONG NETWORK PLANNING CENT																			NOVELTY - The system has a network data capturing module which captures the content from memory and transmits captured data to monitoring module. A storage module sets and saves keyword for network data. The network data capturing module transmits iris information to authority module if received data and stored keyword are identical. The control module compares the iris information captured by th…															0
J	Huh, Jisu; Suzuki-Lambrecht, Yoshikazu; Lueck, Jennifer; Gross, Michelle					Lueck, Jennifer/0000-0002-4495-5656			Presentation Matters: Comparison of Cognitive Effects of DTC Prescription Drug Advergames, Websites, and Print Ads								JOURNAL OF ADVERTISING				44	4			360	374		10.1080/00913367.2014.1003666				2015	2015	Applying limited cognitive capacity theory, this study examined the cognitive effects of direct-to-consumer (DTC) advergames in comparison to those of print ads and websites. The results revealed consumers' memories of the advertised drug brand and information about the drug and the disease it treats was the lowest in the advergame condition and highest in print. For the content elements that wer…									19	0	0	0	0	0	19
J	Pasman, Wilrike; Boessen, Ruud; Donner, Yoni; Boorsma, Andre								Effect of caffeine on attention and alertness measured in a home-setting, using web-based cognition tests								ANNALS OF NUTRITION AND METABOLISM				67			149/261	226	227					1	2015	2015										0	0	0	0	0	0	0
J	Shin, Minsup; Oh, SeoJin; Kwon, Jun Soo; 이미소; 최자연; 서성민; 노은정; 조지훈								The Effect of a Smartphone-based Memory Training Program on Cognitive Functioning in Old-aged Adults: A Preliminary Study			스마트폰 기반 장Â·노년용 기억력 훈련 프로그램의 인지기능 향상 효과: 예비 연구					Korean Journal of Health Psychology	한국심리학회지: 건강			20	4			855	872		10.17315/kjhp.2015.20.4.009				2015	2015	The purpose of this study was to investigate the effect of a smartphone-based memory training program on the cognitive functioning of old-aged adults. The authors developed a smartphone-based program for attention, memory, and working memory training. A total of 54 participants (ages 50-69) were observed individually for 8 weeks. Cognitive functioning was measured with the Memory Diagnostic Syste…				본 연구에서는 스마트폰 기반 기억력 훈련 프로그램이 장Â·노년층의 인지기능 향상에 유의미한 영향을 주는지를 알아보았다. 이를 위해 주의력, 기억력, 작업기억력을 훈련할 수 있는 프로그램을개발하였고, 만 50세에서 69세의 일반 성인 54명이 스마트폰을 이용하여 총 8주 간 훈련을 개별적으로 수행하였다. 인지기능의 변화를 확인하기 위해 훈련 시작 전과 후 전산화된 기억력 평가 시스템을 통해 인지기능을 평가하였다. 연구 결과, 훈련에 참여한 집단은 기억력과 작업기억력, 실행기능에서 유의미한 향상을 보였다. 이러한 결과는 스마트폰 기반 기억력 훈련 프로그램이 일반장Â·노년층의 기억력을 포함한 인지기능을 향상시키는데 도움을 줄 수 있음을 시사한다. 향후에는이러한 프로그램의 효과를 명확하게 확인하기 위해 통제집단을…					1	0	0	0	0	0	1
J	김대란; 홍승희								Review of Cognitive Behavioral Therapy as an Intervention Program for Internet Addicts: A Theoretical Framework and Implications with Physiological Perspectives			인터넷 중독 중재 프로그램으로서의 인지행동요법: 생리적 관점에서의 이론적 기틀 및 활용에 대한 고찰					Journal of korean biological nursing science				17	3			219	227						2015	2015	Purpose: This study was conducted to review physiological mechanisms of internet addiction and to construct a theoretical framework for cognitive behavioral therapy for internet addicts. Methods: We searched for relevant literature in the PubMed and RISS databases using the terms “internet addiction”, “internet game addiction”, “internet abuser”, and “online game”. Only English, full-text article…									2	0	0	0	1	0	2
J	Dimidjian, Sona; Beck, Arne; Felder, Jennifer N.; Boggs, Jennifer M.; Gallop, Robert; Segal, Zindel V.					Felder, Jennifer/0000-0002-4598-7836			Web-based Mindfulness-based Cognitive Therapy for reducing residual depressive symptoms: An open trial and quasi-experimental comparison to propensity score matched controls								BEHAVIOUR RESEARCH AND THERAPY				63				83	89		10.1016/j.brat.2014.09.004				DEC 2014	2014	Mindfulness-based Cognitive Therapy (MBCT) has been shown to effectively prevent relapse and reduce residual depressive symptoms (RDS), yet it faces barriers to dissemination. The present study examined Mindful Mood Balance (MMB), the first web-based approach to deliver the core content of MBCT. Of the 107 recurrently depressed individuals screened, 100 elected to enroll in the study and received…									50	2	0	0	11	2	52
J	Behr, Dorothee; Bandilla, Wolfgang; Kaczmirek, Lars; Braun, Michael				Kaczmirek, Lars/D-8951-2012	Kaczmirek, Lars/0000-0003-4868-2541			Cognitive Probes in Web Surveys: On the Effect of Different Text Box Size and Probing Exposure on Response Quality								SOCIAL SCIENCE COMPUTER REVIEW				32	4			524	533		10.1177/0894439313485203				AUG 2014	2014	In this study, we explore to what extent the visual presentation of open-ended probes, in connection with different prior probing exposure, impacts on response quality. We experiment with two text box sizes for a specific immigrant probe (Which type of immigrants were you thinking of when you answered the question?). On the one hand, we use a standard size equal to the other text box sizes in the…									14	0	0	0	1	0	14
J	Courbet, Didier; Fourquet-Courbet, Marie-Pierre; Kazan, Roland; Intartaglia, Julien				courbet, didier/ABG-3800-2021	Courbet, Didier/0000-0002-4090-777X			The Long-Term Effects of E-Advertising: The Influence of Internet Pop-ups Viewed at a Low Level of Attention in Implicit Memory								JOURNAL OF COMPUTER-MEDIATED COMMUNICATION				19	2			274	293		10.1111/jcc4.12035				JAN 2014	2014	Faced with an abundance of advertising messages, Internet users allocate only minimal cognitive resources to advertising. What are the effects of pop-up ads for a new brand viewed at low-level attention, and then measured when the Internet users have forgotten having seen them? In the theoretical context of processing fluency and implicit memory, the experiment (n = 398) studied the effects of re…									8	0	0	0	0	0	8
J	LeeJaeYeol; 손민국; 이승태								Research on Cognitive Effects and Responsiveness of Smartphone-based Augmented Reality Navigation			스마트폰 증강현실 내비게이션의 인지능력과 호응도에 관한 연구					Korean Journal of Computational Design and Engineering	한국CDE학회 논문집			19	3			272	280		10.7315/CADCAM.2014.272				2014	2014	Most of the car navigation systems provide 2D or 3D virtual map-based driving guidance. Oneof the important issues is how to reduce cognitive burden to the driver who should interpret theabstracted information to real world driving information. Recently, an augmented reality (AR)-based navigation is considered as a new way to reduce cognitive workload by superimposingguidance information into the…									0	0	0	0	0	0	0
J	Namhee, Kim; Chun, Sung Yong; Lee, Eunjae								Effect of Perceived Risk and Need for Cognitive Closure on Purchasing Intention of the Price Comparison Website’s Lowest Price Product			지각된 위험과 인지종결 욕구가 가격 비교 사이트의 최저 가격 제품 구매의도에 미치는 영향					The e-Business Studies	e-비즈니스연구			15	6			145	165						2014	2014	This study examines how perceived risk and need for cognitive closure have an effect on online consumer’s use of the price comparison website. As a result, when perceived risk on online shopping increased, consumers’ purchasing intention of the lowest price product on the price comparison website decreased and we found out that this effect was mediated by need for cognitive closure. In general, c…				본 연구는 지각된 위험과 인지종결 욕구가 온라인 소비자들의 가격 비교 사이트 이용에 어떠한 영향을 미치는지 살펴보았다. 분석 결과, 온라인 쇼핑에 대한 지각된 위험이 높을수록 소비자들의 가격 비교 사이트 최저가 제품 구매 의도는 낮아졌으며, 이러한 효과는 개인의 인지종결 욕구에 의해 매개됨을 확인하였다. 일반적으로 온라인 쇼핑에 대한 지각된 위험이 높은 소비자들은 가격 비교 사이트의 최저 가격 제품에 대한 품질 불확실성을 상대적으로 높이 인식하고, 가격에 대한 민감도는 상대적으로 낮으며, 최저 가격 제시 쇼핑몰에 대한 신뢰도에 더욱 민감하게 반응하게 된다. 본 연구는 이러한 요인들 때문에 소비자들의 온라인 쇼핑에 대한 지각된 위험이 높을수록 가격 비교 사이트 최저 가격 제품 구매 의도는 낮아지며, 특히 이…					0	0	0	0	0	0	0
J	Hedman, Erik; Ljotsson, Brjann; Lindefors, Nils					Ljotsson, Brjann/0000-0001-8086-1668; Hedman-Lagerlof, Erik/0000-0002-7939-9848			Cognitive behavior therapy via the Internet: a systematic review of applications, clinical efficacy and cost-effectiveness								EXPERT REVIEW OF PHARMACOECONOMICS & OUTCOMES RESEARCH				12	6			745	764		10.1586/ERP.12.67				DEC 2012	2012	Internet-based cognitive behavior therapy (ICBT) is a promising treatment that may increase availability of cognitive behavior therapy (CBT) for psychiatric disorders and other clinical problems. The main objective of this study was to determine the applications, clinical efficacy and cost-effectiveness of ICBT. The authors conducted a systematic review to identify randomized controlled trials in…									400	1	0	0	96	0	401
J	Williams, David A								Review of internet-based interventions for pain finds some evidence to support the effectiveness of cognitive and behavioural interventions, but further quality study is needed to assess the effect of peer support and social networking programmes.								Evidence-based nursing				15	2			41	2		10.1136/ebnurs.2011.100293				2012-Apr	2012										0	0	0	0	0	0	0
J	Suzuki, Ikuo								Effects of sense of direction on Internet skill and cognitive maps of the Web								COMPUTERS IN HUMAN BEHAVIOR				28	1			120	128		10.1016/j.chb.2011.08.018				JAN 2012	2012	The relationship of sense of direction in the real world to Internet use, as well as to cognitive maps of the Internet, was investigated. In Study 1, 28 participants were asked to draw a sketch map of the Internet. They also completed a questionnaire containing scales for measuring Internet usage, knowledge, and skill, and completed the Sense of Direction Questionnaire (SDQ-S), which is composed …									1	0	0	0	0	0	1
J	Sliwinski, M.; Wilmoth, J.; Mogle, J.								ASSESSING DAILY ACTIVITIES IN OLDER ADULTS: DESIGNING A BRIEF WEB-BASED SURVEY TO EXAMINE THE IMPACT OF PHYSICAL HEALTH AND COGNITIVE FUNCTIONING ON SELF-CARE AND SOCIAL ENGAGEMENT								GERONTOLOGIST				51				418	418					2	NOV 2011	2011										0	0	0	0	0	0	0
C	Cheremoshkina, L.						Chova, LG; Belenguer, DM; Martinez, AL		THE EXPERIMENTAL RESEARCHES OF MEMORY, ATTENTION AND THINKING OF THE INTERNET - ACTIVITY (INTERNET - PLAYERS') OF CHILDREN AGED 10-12, 14-16, OF STUDENTS AGED 18-20, AND OF OLD PEOPLE AGED 25-40								EDULEARN11: 3RD INTERNATIONAL CONFERENCE ON EDUCATION AND NEW LEARNING TECHNOLOGIES		EDULEARN Proceedings						590	590						2011	2011						3rd International Conference on Education and New Learning Technologies (EDULEARN)3rd International Conference on Education and New Learning Technologies (EDULEARN)	JUL 04-06, 2011JUL 04-06, 2011		Barcelona, SPAINBarcelona, SPAIN	0	0	0	0	0	0	0
J	Son, ChongNak; 정은실								Effects of Mindfulness-Based Cognitive Therapy on Internet Addiction Level, Anxiety, and Stress in College Students with Internet Addiction			마음챙김 기반 인지치료(MBCT) 프로그램이 대학생의 인터넷 중독 수준, 불안 및 스트레스에 미치는 효과					Korean Journal of Clinical Psychology				30	4			825	843						2011	2011	The purpose of this study was to explore the effects of Mindfulness-based Cognitive Therapy(MBCT) on internet addiction level, anxiety, and stress in college students with internet addiction. Twenty-four participants among five hundred and fifteen ‘C’ university students met for internet addiction. They were randomly assigned to the MBCT program group (n=12) and the control group (n=12). All part…				본 연구에서는 마음챙김 기반 인지치료(MBCT) 프로그램이 대학생의 인터넷 중독 수준, 불안 및 스트레스에 미치는 효과를 알아보았다. 사전 조사에서 대학생들에게 인터넷 중독 척도(A척도), 상태불안 척도(SAI), 일반적 스트레스 척도(DHS)를 실시하였다. 그 중 인터넷 잠재적 위험 사용자군에 해당되고, 불안 및 스트레스를 경험하는 30명이 MBCT 프로그램 집단과 대기통제집단에 15명으로 무선할당 되었다. MBCT 프로그램은 10회기 실시되었고, 각 회기에 90-120분의 시간이 소요되었다. 인터넷 중독 수준, 불안 및 일반적 스트레스 수준은 사전, 사후, 1개월 추적 기간 동안 검사를 통하여 24명의 참가자(MBCT 프로그램 집단 12명, 대기통제집단 12명)에 대한 평가가 이루어졌다. 본 연구의 결…					4	0	0	0	0	0	4
J	Yutsis, M.; Bergquist, T.; Dean, P.; Micklewright, J.								The Effect of Internet-Based Cognitive Rehabilitation in Persons With Memory Impairments After Severe Traumatic Brain Injury: A Randomized Clinical Trial								CLINICAL NEUROPSYCHOLOGIST				25	4			579	579						2011	2011										0	0	0	0	0	0	0
C	Hannafin, Michael J.; Hannafin, Kathleen M.						Spector, JM; Ifenthaler, D; Isaias, P; Kinshuk; Sampson, D		Cognition and Student-Centered, Web-Based Learning: Issues and Implications for Research and Theory								LEARNING AND INSTRUCTION IN THE DIGITAL AGE								11	23		10.1007/978-1-4419-1551-1_2				2010	2010	During student-centered learning, the individual assumes responsibility for determining learning goals, monitoring progress toward meeting goals, adjusting or adapting approaches as warranted, and determining when individual goals have been adequately addressed. This can be particularly challenging in learning from the World Wide Web, where billions of resources address a variety of needs. The in…					International Conference on Cognition and Exploratory Learning in Digital AgeInternational Conference on Cognition and Exploratory Learning in Digital Age	OCT 13-15, 2008OCT 13-15, 2008		Freiburg, GERMANYFreiburg, GERMANY	29	0	0	0	0	0	29
C	Lin, Chin-Feng			Assoc Consumer Res					Consumer Cognitive Perspectives of Web Ads: Country Comparisons, Analysis, and Implications								ADVANCES IN CONSUMER RESEARCH, VOL XXXVII		Advances in Consumer Research		37				374	385						2010	2010	This study based the means-end chain methodology aims to understand consumer cognition of mutual fund advertisements on the Internet. Through constructing the hierarchical value maps, this study focuses mainly on elucidating consumer cognition of mutual funds, revealing cross-country website cognitive structures of mutual funds, comparing the differences in cognitive structures between consumers …					40th Annual Conference of the Association-for-Consumer-Research (ACR)40th Annual Conference of the Association-for-Consumer-Research (ACR)	OCT 22-25, 2009OCT 22-25, 2009	Assoc Consumer ResAssoc Consumer Res	Pittsburgh, PAPittsburgh, PA	0	0	0	0	0	0	0
J	Sjomark, Josefin; Svanberg, Agneta Skoog; Larsson, Margareta; Viirman, Frida; Poromaa, Inger Sundstrom; Skalkidou, Alkistis; Jonsson, Maria; Parling, Thomas								Effect of internet-based cognitive behaviour therapy among women with negative birth experiences on mental health and quality of life - a randomized controlled trial.								BMC pregnancy and childbirth				22	1			835	835		10.1186/s12884-022-05168-y				2022 Nov 12	2022	BACKGROUND: Giving birth is often a positive experience, but 7-44% have negative experiences and about 4% develop posttraumatic stress disorder following childbirth (PTSD FC). This randomized controlled trial (RCT) investigated the effect of internet-based cognitive behaviour therapy (iCBT) for women with negative birth experiences and/or at risk for PTSD FC.METHODS: This was a superiority nonbli…									0	0	0	0	0	0	0
J	Watanabe, Yosuke; Kuroki, Taiyo; Ichikawa, Daisuke; Ozone, Motohiro; Uchimura, Naohisa; Ueno, Taro								Effect of Smartphone-based Cognitive Behavioral Therapy App on Insomnia: a Randomized, Double-blind Study.								Sleep											10.1093/sleep/zsac270				2022-Nov-10	2022	STUDY OBJECTIVES: This study assessed the effects and safety of smartphone-based cognitive behavioral therapy for insomnia (CBT-I) app compared with sham app.METHODS: In this multicenter, double-blind, and parallel-group study, 175 patients with insomnia were randomized to a smartphone-based CBT-I app (Active, n = 87) or a sham app (Sham, n = 88) group. The primary endpoint was the change in Athe…									0	0	0	0	0	0	0
P	OVALLE L R								System for remotely controlling and monitoring spa through web portal or website, has central server for identifying faults for spa components of spa based on comparison of power and current measurements to baseline measurements stored on computer readable memory					US2022347050-A1	SUNDANCE SPAS INC																			NOVELTY - The system has a basin for holding water. A water circulation system circulates the water contained by the basin. A sensor monitors a water condition or components of the system. A communications interface is provided with a wireless transceiver e.g. cellular transceiver. A controller is fixed with the sensor and the interface in electrical communication. The controller controls the com…															0
J	Gonzalez-Robles, Alberto; Roca, Pablo; Diaz-Garcia, Amanda; Garcia-Palacios, Azucena; Botella, Cristina				Botella, Cristina/F-9230-2010; Diaz-Garcia, Amanda/E-4001-2019	Botella, Cristina/0000-0001-8783-6959; Roca, Pablo/0000-0001-9815-4902; Diaz-Garcia, Amanda/0000-0003-4398-4014			Long-term Effectiveness and Predictors of Transdiagnostic Internet-Delivered Cognitive Behavioral Therapy for Emotional Disorders in Specialized Care: Secondary Analysis of a Randomized Controlled Trial.								JMIR mental health				9	10			e40268	e40268		10.2196/40268				2022 Oct 31	2022	BACKGROUND: Transdiagnostic internet-delivered cognitive behavioral therapy (iCBT) for emotional disorders has been shown to be effective in specialized care in the short term. However, less is known about its long-term effects in this specific setting. In addition, predictors of long-term effectiveness may help to identify what treatments are more suitable for certain individuals.OBJECTIVE: This…									0	0	0	0	0	0	0
J	Li, Wei; Xiao, Lu; Yu, Zao-qin; Li, Min; Wang, Xi-min; Liu, Dong; Zhang, Cheng-liang				zhang, chengliang/GZK-7171-2022				Attention and Intervention of Oncologists on Oxaliplatin-induced Adverse Reactions in Mainland China: A Cross-sectional Internet-based Survey								CURRENT MEDICAL SCIENCE											10.1007/s11596-022-2634-0		OCT 2022			2022	Objective This cross-sectional study aimed to investigate the current attention and intervention of oncologists on oxaliplatin (OXA)-induced adverse reactions (ADRs). Methods In 31 provinces or administrative regions across China, 401 oncologists were surveyed through a self-designed questionnaire. The survey queried the basic information of respondents, clinical use of OXA, OXA-induced ADRs, and…									0	0	0	0	0	0	0
J	Borji-Navan, Sanam; Mohammad-Alizadeh-Charandabi, Sakineh; Esmaeilpour, Khalil; Mirghafourvand, Mojgan				Mirghafourvand, Mojgan/G-3878-2015	Mirghafourvand, Mojgan/0000-0001-8360-4309			Effect of internet-based counselling with a cognitive-behavioural approach on premenstrual syndrome								BMC RESEARCH NOTES				15	1					324	10.1186/s13104-022-06222-w				OCT 12 2022	2022	Objectives To assess the effect of internet-based counselling with a cognitive-behavioural approach on symptom severity of women with premenstrual syndrome (PMS) and their quality of life during the perimenstrual and late follicular phases of the menstrual cycle. Moreover, the PMS-related disability and attitude toward menstruation were investigated as secondary outcomes. Data description We prov…									0	0	0	0	0	0	0
J	Cicioglu, Murtaza; Calhan, Ali; Miah, Md Sipon					CICIOGLU, MURTAZA/0000-0002-5657-7402; Calhan, Ali/0000-0002-5798-3103			An effective routing algorithm for spectrum allocations in cognitive radio based internet of things								CONCURRENCY AND COMPUTATION-PRACTICE & EXPERIENCE											10.1002/cpe.7368		OCT 2022			2022	The Internet of Things (IoT) concept increases the spectrum demands of mobile users in wireless communications because of the intensive and heterogeneous structure of IoT. Various devices are joining IoT networks every day, and spectrum scarcity may be a crucial issue for IoT environments in the near future. Cognitive radio (CR) is capable of sensing and detecting spectrum holes. With the aim of …									0	0	0	0	0	0	0
J	Gandy, Milena; Pang, Sharon T. Y.; Scott, Amelia J.; Heriseanu, Andreea, I; Bisby, Madelyne A.; Dudeney, Joanne; Karin, Eyal; Titov, Nickolai; Dear, Blake F.				Gandy, Milena/AAV-3617-2020	Gandy, Milena/0000-0003-2161-3298; Karin, Eyal/0000-0002-6152-9704; Dear, Blake/0000-0001-9324-3092; Bisby, Madelyne/0000-0002-4354-3684; Scott, Amelia/0000-0001-6018-0160; Titov, Nickolai/0000-0002-7268-729X; Heriseanu, Andreea I/0000-0002-0325-9005; Dudeney, Joanne/0000-0001-8552-5022			Internet-delivered cognitive and behavioural based interventions for adults with chronic pain: a systematic review and meta-analysis of randomized controlled trials								PAIN				163	10			E1041	E1053		10.1097/j.pain.0000000000002606				OCT 2022	2022	This study examined the efficacy of internet-delivered cognitive and behavioural interventions for adults with chronic pain AND explored the role of clinical and study characteristics as moderators of treatment effects. PubMed, Embase, PsycINFO, CENTRAL and CINAHL were searched to identify randomized controlled trials published up to October 2021. A meta-analysis of 36 studies (5778 participants)…									5	0	0	0	1	0	5
J	Hoedlmoser, K.; Hoehn, C.; Schmidt, S.; Plamberger, C.; Angerer, M.; Bothe, K.; Pletzer, B.				Pletzer, Belinda/GXV-3186-2022				The impact of smartphone use and short-wavelength light during the evening on sleep, circadian rhythm and cognitive performance								JOURNAL OF SLEEP RESEARCH				31		SI	O048/P941							1	OCT 2022	2022										0	0	0	0	0	0	0
J	Hoedlmoser, K.; Hoehn, C.; Schmidt, S.; Plamberger, C.; Angerer, M.; Bothe, K.; Pletzer, B.				Pletzer, Belinda/GXV-3186-2022				THE IMPACT OF SMARTPHONE USE AND SHORT-WAVELENGTH LIGHT DURING THE EVENING ON SLEEP, CIRCADIAN RHYTHM AND COGNITIVE PERFORMANCE								JOURNAL OF SLEEP RESEARCH				31		SI	O048/P941							1	OCT 2022	2022										0	0	0	0	0	0	0
J	Hu, Wenxin; Mao, Yufei; Huang, Kevin; Sun, Yanqi								Does Internet Entertainment Reduce the Cognitive Ability of Children? Evidence from the China Education Panel Survey								BEHAVIORAL SCIENCES				12	10					364	10.3390/bs12100364				OCT 2022	2022	Internet technology has been assimilated into children's educational system on an in-depth level. In particular, the number of children who use the internet for entertainment has been rapidly increasing. However, there has been a debate as to whether internet entertainment can have a detrimental impact on children's cognitive ability. This paper investigates the effect of internet entertainment o…									0	0	0	0	0	0	0
J	Pchelina, P.; Duss, S. B.; Bernasconi, C.; Berger, T.; Bassetti, C.								Analysis of predictors of effect in a study of guided Internet-based Cognitive-Behavioral Therapy of Insomnia (ICBT-I)								JOURNAL OF SLEEP RESEARCH				31		SI	O034/P136							1	OCT 2022	2022										0	0	0	0	0	0	0
P	LI W; ZHOU F								Method for starting interactive sub-webpage in research and development management technology field, involves updating website hash value of main network page according to sub-web page click instruction of user, and obtaining main webpage memory according to preset cooperative instruction					CN115080899-A	SHENZHEN ONECONNECT INTELLIGENT TECHNOLO																			NOVELTY - The method involves updating a website hash value of a main network page according to a sub-web page click instruction of a user. A main webpage memory is obtained according to a preset cooperative instruction. A preset route service is called. A URL is accessed corresponding to the website hash value to obtain a sub-web page hypertext file. A main web page hypertext file is obtained. A…															0
P	MADAN K K M V; APARNA K; MURALI M K V; PRAVEEN K J; FARUK U; VADIVELAN N								Internet of things-driven design system of autonomous vehicle state estimation and behavior using artificial intelligence approach includes modelling driver risk using e.g. M2C2NN-long-short term memory (LSTM) and comparing					IN202241051000-A	MADAN K K M V; APARNA K; MURALI M K V; PRAVEEN K J; FARUK U; VADIVELAN N																			NOVELTY - Internet of things (IOT) driven design system of autonomous vehicle state estimation and behavior using artificial intelligence (AI) approach comprises asserting that a framework is intended to monitor and detect dangerous driver behavior, assessing risky driving behaviors, and their levels of danger based on the professional opinions of traffic officers, and modelling driver risk using…															0
J	Nishi, Daisuke; Imamura, Kotaro; Watanabe, Kazuhiro; Obikane, Erika; Sasaki, Natsu; Yasuma, Naonori; Sekiya, Yuki; Matsuyama, Yutaka; Kawakami, Norito					Yasuma, Naonori/0000-0002-1216-7639; Obikane, Erika/0000-0002-8251-8094; Sekiya, Yuki/0000-0003-4529-6119; Sasaki, Natsu/0000-0002-6097-5948			The preventive effect of internet-based cognitive behavioral therapy for prevention of depression during pregnancy and in the postpartum period (iPDP): a large scale randomized controlled trial								PSYCHIATRY AND CLINICAL NEUROSCIENCES				76	11			570	578		10.1111/pcn.13458		SEP 2022		NOV 2022	2022	Background Prevention of perinatal depression beginning from the antenatal period is essential. Therefore, this study aimed to investigate the effectiveness of recently developed internet-delivered cognitive behavioral therapy (iCBT) for preventing the onset of a major depressive episode (MDE) in the third trimester and at 3 months postpartum. Methods This is a two-arm, parallel-group, general-in…									0	0	0	0	0	0	0
J	Truhlar, Laura M.; Durand, Cheryl; Cooper, Maryann R.; Goldsmith, Carroll-Ann W.								Exploring the effects of a smartphone-based meditation app on stress, mindfulness, well-being, and resilience in pharmacy students								AMERICAN JOURNAL OF HEALTH-SYSTEM PHARMACY											10.1093/ajhp/zxac240		SEP 2022			2022	Purpose The purpose of this study was to investigate the effects of the smartphone-based meditation app Ten Percent Happier on stress, mindfulness, well-being, and resilience in pharmacy students. Methods Pharmacy students in a professional year of study were recruited to participate. Students were instructed to meditate using the Ten Percent Happier app for at least 5 days a week for 4 weeks. St…									0	0	0	0	0	0	0
J	Fendel, Johannes Caspar; Schmidt, Stefan								Mindfulness for internet use disorder: a study protocol of a systematic review and meta-analysis								BMJ OPEN				12	9					e067357	10.1136/bmjopen-2022-067357				SEP 2022	2022	Introduction Internet use disorder (IUD) is on the rise and is associated with detrimental health consequences. Growing evidence suggests that mindfulness-either as a trait or cultivated in mindfulness-based programmes (MBPs)-is promising in preventing and treating IUD. With this systematic review and meta-analysis, we will examine (1) the association between trait mindfulness (TM) and IUD and (2…									0	0	0	0	0	0	0
J	Guliani, H.; Witt, J.; Peynenburg, V; Wilhelms, A.; Nugent, M.; Dear, B. F.; Titov, N.; Hadjistavropoulos, H. D.					Dear, Blake/0000-0001-9324-3092; Titov, Nickolai/0000-0002-7268-729X			Cost-effectiveness of varying degrees and models of therapist-assisted transdiagnostic internet-delivered cognitive behaviour therapy: Evidence from a randomized controlled trial								INTERNET INTERVENTIONS-THE APPLICATION OF INFORMATION TECHNOLOGY IN MENTAL AND BEHAVIOURAL HEALTH				29						100567	10.1016/j.invent.2022.100567				SEP 2022	2022	In routine care, Internet-delivered Cognitive Behaviour Therapy (ICBT) is often delivered with therapist support via emails/phone calls, but the cost-effectiveness of varying amounts of therapist support or having therapists specialized in ICBT is not known. This study compared the cost-effectiveness of specialized therapists providing ICBT support once-weekly (1WS) versus providing support once-…									0	0	0	0	0	0	0
J	Kleiman, Evan M.; Bentley, Kate H.; Wacha-Montes, Annmarie; Taylor, Madison E.; Lozy, Olivia; Conti, Kaileigh; Mayer, W. Reese								A Pilot Implementation-Effectiveness Trial of a Single-Session Telehealth Workshop and Smartphone-Based Cognitive Behavioral Intervention for Managing Emotions Among College Students								BEHAVIOR THERAPY				53	5			1024	1036						SEP 2022	2022	The number of college students who need mental health treatment outpaces the resources available to counseling centers to provide these needed services, presenting a need for low-cost, scalable interventions for college populations. We conducted a pilot implementation-effectiveness trial of a scalable treatment package that consisted of a single (tele-health) workshop plus a companion app that pr…									1	0	0	0	0	0	1
J	Schuster, Raphael; Fischer, Elena; Jansen, Chiara; Napravnik, Nathalie; Rockinger, Susanne; Steger, Nadine; Laireiter, Anton-Rupert								Blending Internet-based and tele group treatment: Acceptability, effects, and mechanisms of change of cognitive behavioral treatment for depression								INTERNET INTERVENTIONS-THE APPLICATION OF INFORMATION TECHNOLOGY IN MENTAL AND BEHAVIOURAL HEALTH				29						100551	10.1016/j.invent.2022.100551				SEP 2022	2022	The current COV-19 pandemic increases the need for remote treatment. Among several provision strategies, tele groups have been tested as an efficient option. Still, the number of studies is comparably low, with a clear lack of studies investigating supposed treatment mechanisms.Sixty-one mildly to moderately depressed participants from Salzburg, Bavaria, and Upper Austria were randomized to the i…									1	0	0	0	0	0	1
J	Svardman, Frank; Sjowall, Douglas; Lindsater, Elin								Internet-delivered cognitive behavioral interventions to reduce elevated stress: A systematic review and meta-analysis								INTERNET INTERVENTIONS-THE APPLICATION OF INFORMATION TECHNOLOGY IN MENTAL AND BEHAVIOURAL HEALTH				29						100553	10.1016/j.invent.2022.100553				SEP 2022	2022	Background: Face-to-face cognitive behavioral therapy (CBT) is the most promising treatment to reduce stress, but access to CBT is limited. Internet-delivered CBT (ICBT) enables large-scale dissemination at low costs. Evidence suggests that ICBT can reduce stress in subclinical and mixed diagnostic samples, but less is known about the effect of ICBT in targeted samples suffering from elevated per…									2	0	0	0	0	0	2
J	Westas, Mats; Lundgren, Johan; Andersson, Gerhard; Mourad, Ghassan; Johansson, Peter				Andersson, Gerhard/J-8529-2012; Lundgren, Johan/G-7269-2017	Andersson, Gerhard/0000-0003-4753-6745; Mourad, Ghassan/0000-0001-9140-8922; Johansson, Peter/0000-0001-7431-2873; Lundgren, Johan/0000-0003-3964-747X; westas, mats/0000-0002-2650-6689			Effects of Internet-delivered cognitive behavioural therapy adapted for patients with cardiovascular disease and depression: a long-term follow-up of a randomized controlled trial at 6 and 12 months posttreatment( )								EUROPEAN JOURNAL OF CARDIOVASCULAR NURSING				21	6			559	567		10.1093/eurjcn/zvab131				AUG 29 2022	2022	Background Internet-based cognitive behavioural treatment (iCBT) has shown positive short-term effects on depression in patients with cardiovascular disease (CVD). However, knowledge regarding long-term effects and factors that may impact the effect of iCBT is lacking. Aims This study therefore sought (i) to evaluate the effect of iCBT on depression in CVD patients at 6- and 12-month follow-ups a…									0	0	0	0	0	0	0
J	Reiter, Paul L.; Gower, Amy L.; Kiss, Dale E.; Shoben, Abigail B.; Katz, Mira L.; Bauermeister, Jose A.; Paskett, Electra D.; Mcree, Annie-Laurie				Bauermeister, Jose/X-8960-2018	Bauermeister, Jose/0000-0002-9276-2306			Effects of a web-based HPV vaccination intervention on cognitive outcomes among young gay, bisexual, and other men who have sex with men								HUMAN VACCINES & IMMUNOTHERAPEUTICS											10.1080/21645515.2022.2114261		AUG 2022			2022	Knowledge, attitudes, and beliefs are important antecedents to HPV vaccination, yet remain suboptimal among young gay, bisexual, and other men who have sex with men (YGBMSM). We report the effects of a theoretically-informed, web-based HPV vaccination intervention on these cognitive outcomes. From 2019-2021, we recruited a national sample of YGBMSM ages 18-25 in the United States who were unvacci…									0	0	0	0	0	0	0
P	STANCZYK P J; SHAGAM J B; SCHNEIDER P T; PALLISGAARD J J; MOUSAVI S; LOOFBOURROW W; ETTIENNE M B; DASGUPTA S; SORRENTINO W A; SOUZA D S A; MALIA J A; JANSEN T; CLARKE G R; MANZARI B J								Computer system i.e. smartphone for altering visual media, has memory for changing synthetic deep-of-field effect, where memory displays second user interface object indicating second subject to alter visual information captured from cameras relative to first subject					US11418699-B1	APPLE INC																			NOVELTY - The computer system (600) has a memory for storing programs, when the programs are executed by using processors, where the programs include instructions for displaying a user interface through a display generation component. The user interface includes representation of a video, where the video includes a set of frames, and the representation includes a first subject and a second object…															0
J	Kuechler, Ann-Marie; Kaehlke, Fanny; Vollbrecht, Danielle; Peip, Katharina; Ebert, David D.; Baumeister, Harald					Kuchler, Ann-Marie/0000-0003-3305-4892			Effectiveness, Acceptability, and Mechanisms of Change of the Internet-Based Intervention StudiCare Mindfulness for College Students: a Randomized Controlled Trial								MINDFULNESS				13	9			2140	2154		10.1007/s12671-022-01949-w		AUG 2022		SEP 2022	2022	Objectives College is an exhilarating but stressful time often associated with mental distress. The StudiCare project offers Internet- and mobile-based interventions (IMI) for college student mental health promotion. Within this framework, we evaluated the IMI StudiCare Mindfulness, and examined potential moderators and mediators of effectiveness.Methods In this randomized controlled trial, 150 c…									0	0	0	0	0	0	0
J	Shao, Mingming; Hong, Jon-Chao; Zhao, Li								Impact of the self-directed learning approach and attitude on online learning ineffectiveness: The mediating roles of internet cognitive fatigue and flow state								FRONTIERS IN PUBLIC HEALTH				10						927454	10.3389/fpubh.2022.927454				AUG 4 2022	2022	Online learning has become an important learning approach in universities. However, since many students may have been exposed to online learning for the first time during this period of the COVID-19 pandemic, the quality factors of online learning and psychological distress of students need to be considered in the research on their learning. This paper discusses factors that influence the learnin…									0	0	0	0	0	0	0
J	Schoenfeld, Simone; Rathmer, Ines; Michaelsen, Maren M.; Hoetger, Cosima; Onescheit, Miriam; Lange, Silke; Werdecker, Lena; Esch, Tobias				Esch, Tobias/J-3812-2013; Michaelsen, Maren M./AAH-4542-2021	Esch, Tobias/0000-0001-5176-4367; Schonfeld, Simone/0000-0001-6324-0712; Werdecker, Lena/0000-0003-4549-9880; Hoetger, Cosima/0000-0002-1858-2489; Lange, Silke/0000-0003-3371-3077; Michaelsen, Maren M./0000-0001-8872-5839			Effects of a Mindfulness Intervention Comprising an App, Web-Based Workshops, and a Workbook on Perceived Stress Among Nurses and Nursing Trainees: Protocol for a Randomized Controlled Trial								JMIR RESEARCH PROTOCOLS				11	8					e37195	10.2196/37195				AUG 2022	2022	Background: Previous research has found digitally supported mindfulness interventions to be effective when used for stress management among workers in high-stress occupations. Findings on digitally supported mindfulness interventions among nurses working in acute inpatient care settings are heterogeneous, lack long-term follow-up, and do not assess adherence and acceptability.Objective: This stud…									0	0	0	0	0	0	0
J	Nitsan, Gal; Baharav, Shai; Tal-Shir, Dalith; Shakuf, Vered; Ben-David, Boaz M					Ben-David, Boaz/0000-0002-0392-962X; Nitsan, Gal/0000-0001-8567-2823; Shakuf, Vered/0000-0001-7055-7080; Baharav, Shai/0000-0002-2527-5794			Speech Processing as a Far-Transfer Gauge of Serious Games for Cognitive Training in Aging: Randomized Controlled Trial of Web-Based Effectivate Training.								JMIR serious games				10	3			e32297	e32297		10.2196/32297				2022 Jul 28	2022	BACKGROUND: The number of serious games for cognitive training in aging (SGCTAs) is proliferating in the market and attempting to combat one of the most feared aspects of aging-cognitive decline. However, the efficacy of many SGCTAs is still questionable. Even the measures used to validate SGCTAs are up for debate, with most studies using cognitive measures that gauge improvement in trained tasks…									0	0	0	0	0	0	0
J	Zhang, Wenle; Du, Yun; Yang, Xiangyun; Wang, Encong; Fang, Jiexin; Liu, Ziqi; Wu, Shanqian; Liu, Qinqin; Hu, Yongdong								Comparative efficacy of face-to-face and internet-based cognitive behavior therapy for generalized anxiety disorder: A meta-analysis of randomized controlled trial								FRONTIERS IN PSYCHIATRY				13						832167	10.3389/fpsyt.2022.832167				JUL 28 2022	2022	Objective: The study aimed to ascertain the comparative efficacy of these two forms on reducing anxiety scores of scales in patients with a generalized anxiety disorder (GAD) by examining the available evidence for face-to-face cognitive behavior therapy (CBT) and internet-based cognitive behavior therapy (ICBT). Moreover, this study attempted to determine whether ICBT can obtain similar benefits…									0	0	0	0	0	0	0
J	Sundstrom, Christopher; Peynenburg, Vanessa; Chadwick, Carly; Thiessen, David; Wilhems, Andrew; Nugent, Marcie; Keough, Matthew T.; Schaub, Michael P.; Hadjistavropoulos, Heather D.				Sundström, Christopher/ABH-5379-2020	Sundström, Christopher/0000-0003-4237-7159			Optimizing internet-delivered cognitive behaviour therapy for alcohol misuse-a randomized factorial trial examining effects of a pre-treatment assessment interview and guidance								ADDICTION SCIENCE & CLINICAL PRACTICE				17	1					37	10.1186/s13722-022-00319-0				JUL 23 2022	2022	Background: Internet-delivered cognitive behavioral therapy (ICBT) for alcohol misuse has potential to radically improve access to evidence-based care, and there is a need to investigate ways to optimize its delivery in clinical settings. Guidance from a clinician has previously been shown to improve drinking outcomes in ICBT, and some studies suggest that pre-treatment assessments may contribute…									0	0	0	0	0	0	0
P	LI M								Behavioral big data analysis method focusing on Internet traffic, involves combining comparison result between first flow score and session attention flow score, and determining flow analysis performance of preset data processing thread					CN114707848-A	LI M																			NOVELTY - The method involves collecting (S201) a session attention flow score of an online session to be analyzed. An X group of first internet user behavior data and an X-group of second Internet user behavior large data are combined (S203) between X corresponding indication and X target distribution identifier. X-significant activity behavior event of the X-first flow score is obtained. The X-…															0
J	Grazzi, Licia; Montisano, Danilo Antonio; Raggi, Alberto; Rizzoli, Paul				; Raggi, Alberto/K-5787-2016	Rizzoli, Paul/0000-0001-7278-3110; Raggi, Alberto/0000-0002-7433-7779; Montisano, Danilo Antonio/0000-0003-4834-2045			Feasibility and effect of mindfulness approach by web for chronic migraine and high-frequency episodic migraine without aura at in adolescents during and after COVID emergency: preliminary findings								NEUROLOGICAL SCIENCES											10.1007/s10072-022-06225-2		JUL 2022			2022	Background Migraine disorders are common among adolescents: however, the efficacy of medical prophylaxis is limited in this population. This study reports preliminary findings on the feasibility and effect of a mindfulness-based intervention delivered via web for adolescents with chronic migraine (CM) and high-frequency episodic migraine (HFEM) without aura.Methods Patients with CM or HFEM receiv…									0	0	0	0	0	0	0
J	Mourad, G.; Lundgren, J.; Andersson, G.; Husberg, M.; Johansson, P.				Andersson, Gerhard/J-8529-2012	Andersson, Gerhard/0000-0003-4753-6745			Cost-effectiveness of Internet-delivered cognitive behavioural therapy in patients with cardiovascular disease and depressive symptoms								EUROPEAN JOURNAL OF CARDIOVASCULAR NURSING				21	SUPP_1	SI		I136	I136		10.1093/eurjcn/zvac060.106			1	JUL 2 2022	2022										0	0	0	0	0	0	0
J	Westas, M.; Mourad, G.; Andersson, G.; Lundgren, J.; Johansson, P.				Andersson, Gerhard/J-8529-2012	Andersson, Gerhard/0000-0003-4753-6745			Effects of internet-delivered cognitive behavioral therapy for patients with cardiovascular disease and depression on quality of life. A sub-analysis of a randomized controlled trial								EUROPEAN JOURNAL OF CARDIOVASCULAR NURSING				21	SUPP_1	SI	90059	I126	I126	zvac060.099	10.1093/eurjcn/zvac060.099			1	JUL 2 2022	2022										0	0	0	0	0	0	0
J	Kang, Ye-Won; Sun, Tai Hui; Kim, Ga-Yeong; Jung, Ho-Young; Kim, Hyun-Jin; Lee, Seulki; Park, Yu Rang; Tu, Jaiden; Lee, Jae-Hon; Choi, Kwang-Yeon; Cho, Chul-Hyun				Sun, Tai hui/GQP-5433-2022; Choi, Kwang-Yeon/AGZ-3973-2022	Choi, Kwang-Yeon/0000-0001-7134-8723			Design and Methods of a Prospective Smartphone App-Based Study for Digital Phenotyping of Mood and Anxiety Symptoms Mixed With Centralized and Decentralized Research Form: The Search Your Mind (SYM, ?) Project								PSYCHIATRY INVESTIGATION				19	7			588	594		10.30773/pi.2022.0102				JUL 2022	2022	In this study, the Search Your Mind (S.Y.M., ???) project aimed to collect prospective digital phenotypic data centered on mood and anxi-ety symptoms across psychiatric disorders through a smartphone application (app) platform while using both centralized and decentral-ized research designs: the centralized research design is a hybrid of a general prospective observational study and a digital pla…									0	0	0	0	0	0	0
J	Komariah, Maria; Amirah, Shakira; Faisal, Emir Gibraltar; Prayogo, Stephanie Amabella; Maulana, Sidik; Platini, Hesti; Suryani, Suryani; Yosep, Iyus; Arifin, Hidayat				Arifin, Hidayat/S-3346-2018; Maulana, Sidik/AGE-4373-2022	Arifin, Hidayat/0000-0002-5647-5721; Maulana, Sidik/0000-0003-4520-1650; Amirah, Shakira/0000-0003-1480-6155; Prayogo, Stephanie Amabella/0000-0002-0441-2868; Komariah, Maria/0000-0003-1648-4882			Efficacy of Internet-Based Cognitive Behavioral Therapy for Depression and Anxiety among Global Population during the COVID-19 Pandemic: A Systematic Review and Meta-Analysis of a Randomized Controlled Trial Study								HEALTHCARE				10	7					1224	10.3390/healthcare10071224				JUL 2022	2022	Background: Depression and anxiety have become the most common mental health disorders worldwide during the COVID-19 pandemic, and increasing interest in telemedicine has led to the innovation of using internet-based cognitive behavioral therapy (iCBT). Objective: This systematic review and meta-analysis aimed to evaluate the efficacy of iCBT for depression and anxiety among the global population…									3	0	0	0	0	0	3
J	Lindenberg, Katajun; Kindt, Sophie; Szasz-Janocha, Carolin								Effectiveness of Cognitive Behavioral Therapy to prevent gaming disorder and unspecified Internet use disorder in adolescents: A cluster randomized clinical trial								JOURNAL OF BEHAVIORAL ADDICTIONS				11			S-7C2	200	201					1	JUL 2022	2022										0	0	0	0	0	0	0
J	Lundstrom, L.; Flygare, O.; Andersson, E.								Effect of Internet-Based vs Face-to-Face Cognitive Behavioral Therapy for Adults With Obsessive-Compulsive Disorder: A Randomized Clinical Trial (vol 5, e221967, 2022)								JAMA NETWORK OPEN				5	7					e2222742	10.1001/jamanetworkopen.2022.22742				JUL 1 2022	2022										0	0	0	0	0	0	0
J	Watt, Makayla; Hyde, Ashley; Spence, John; Wright, Gail; Vander Well, Shauna; Johnson, Emily; Mason, Andrew L.; Ko, Hin Hin; Tam, Edward; Tandon, Puneeta								A randomized control trial evaluating the impact of a web-based mind-body wellness intervention for patients with primary biliary cholangitis								JOURNAL OF HEPATOLOGY				77			THU490	S338	S338					1	JUL 2022	2022										0	0	0	0	0	0	0
J	Uchino, Takashi; Okubo, Ryo; Takubo, Youji; Aoki, Akiko; Wada, Izumi; Hashimoto, Naoki; Ikezawa, Satoru; Nemoto, Takahiro				Ikezawa, Satoru/AAE-7545-2019	Ikezawa, Satoru/0000-0003-4712-9373; Uchino, Takashi/0000-0001-5812-1727; okubo, ryo/0000-0002-1254-1926			Perceptions of and subjective difficulties with social cognition in schizophrenia from an internet survey: Knowledge, clinical experiences, and awareness of association with social functioning								PSYCHIATRY AND CLINICAL NEUROSCIENCES				76	9			429	436		10.1111/pcn.13435		JUN 2022		SEP 2022	2022	Aim Social cognition impacts social functioning in schizophrenia; however, little is known about how patients with schizophrenia themselves perceive social cognition. This study, using an internet survey, aimed to investigate their knowledge of social cognition, clinical experiences related to social cognition, awareness of social cognition's role in one's social life, and the relationships betwe…									1	0	0	0	0	0	1
J	Zhu, Mingying; Kang, Yifan; Liu, Juan								Caring about the polluted attention: evidence from the inconsistent response existing in web-based survey								ECONOMIC RESEARCH-EKONOMSKA ISTRAZIVANJA											10.1080/1331677X.2022.2094984		JUN 2022			2022	Paying attention is one of the most important brain-based cognitive skills. The detrimental effect of air pollution on brain function has been largely studied by way of experiments in Neuroscience. In this paper, we provide a new way to study the impact of air pollution - in particular PM2.5 - on brain attention through observing the inattentive responding of the participants in online surveys. W…									0	0	0	0	0	0	0
J	McCrae, Christina S; Curtis, Ashley F; Cottle, Amelia; Beversdorf, David B; Shenker, Joel; Mooney, Brian P; Popescu, Mihail; Rantz, Marilyn; Groer, Maureen; Stein, Phyllis; Golzy, Mojgan; Stearns, Melanie A; Simenson, Angelynn; Nair, Neetu; Rowe, Meredeth A					Curtis, Ashley/0000-0002-2311-5674; Groer, Maureen/0000-0002-5526-2927; McCrae, Christina/0000-0003-4313-6867			Impact of Web-Based Cognitive Behavioral Therapy for Insomnia on Stress, Health, Mood, Cognitive, Inflammatory, and Neurodegenerative Outcomes in Rural Dementia Caregivers: Protocol for the NiteCAPP CARES and NiteCAPP SHARES Randomized Controlled Trial.								JMIR research protocols				11	6			e37874	e37874		10.2196/37874				2022 Jun 14	2022	BACKGROUND: Chronic insomnia affects up to 63% of family dementia caregivers. Research suggests that chronic insomnia prompts changes in central stress processing that have downstream negative effects on health and mood, as well as on cognitive, inflammatory, and neurodegenerative functioning. We hypothesize that cognitive behavioral therapy for insomnia (CBT-I) will reverse those downstream effe…									0	0	0	0	0	0	0
J	Sherman, Karen J; Wellman, Robert D; Jones, Salene M W; Lewis, Cara C					Sherman, Karen/0000-0002-1437-0390			Interest in Mindfulness Training for Chronic Low-Back Pain: Results from a Vignette-driven, Web-based Survey of Patients.								Journal of integrative and complementary medicine				28	6			484	496		10.1089/jicm.2021.0427				2022-Jun	2022	Objectives: Mindfulness-based stress reduction (MBSR) has been found effective for improving chronic low-back pain (cLBP). However, little data exist regarding how attractive this technique is to Americans as a therapy for cLBP. Design: Survey of randomly selected persons with cLBP. Settings/Location: Respondents were recruited from Kaiser Permanente Washington and one-time surveys were completed…									0	0	0	0	0	0	0
J	Tseng, Yu-Hsien; Chao, Hsiao-Han; Hung, Chiao-Ling					Hung, Chiao-Ling/0000-0002-1715-8854			Effect of a Strategic Physical Activity Program on Cognitive Flexibility among Children with Internet Addiction: A Pilot Study								CHILDREN-BASEL				9	6					798	10.3390/children9060798				JUN 2022	2022	The purpose of this study was to explore whether a strategic physical activity program can improve cognitive flexibility among children with Internet addiction. Ten school-aged children were recruited by distributing flyers at an elementary school in Taiwan. The participants were screened using the Chinese Internet Addiction Scale. Their executive functions were assessed by a task-switching parad…									0	0	0	0	0	0	0
J	Ordu, Yadigar; Caliskan, Nurcan				ORDU, Yadigar/AAT-3509-2021	CALISKAN, Nurcan/0000-0001-9804-3030			The impact of a web-based mind map learning technique on students' nursing knowledge of the nursing process								INTERNATIONAL JOURNAL OF NURSING KNOWLEDGE											10.1111/2047-3095.12374		MAY 2022			2022	OBJECTIVE This research aims to investigate the effects of web-based mind map learning techniques in the nursing process on students' ability to investigate the nursing diagnosis, descriptive characteristics, and the etiological and risk factors. DESIGN In this experimental study, 91 nursing students enrolled in a state university in a city in Turkey in the 2020-2021 academic year were included. …									0	0	0	0	0	0	0
P	LI Z; LIU C; LU J; GOU G; GUAN Y								Graph attention pooling network based fine-grained encrypted website fingerprint classification method, involves obtaining effective embedded representation of traffic trace graph, and performing website fingerprint classification by using effective embedded representation of traffic trace graph					CN114510615-A	CAS INFORMATION ENG INST																			NOVELTY - The method involves establishing a traffic trace graph for describing network traffic pattern, where the nodes in the traffic trace graph represent the network flow and the edges in the traffic trace graph represent the context relationship of the network flow. A graph neural network model is utilized to automatically learn intra-flow features and inter-flow features in the traffic trac…															0
P	CHOI H J; CHOI H; JIN C H								Semiconductor memory device for electronic device (smartphone), has control logic compares number of fail bits with another fail bits, where former fail bits determine by performs normal sensing operation on selected page					US2022148658-A1; CN114464221-A; KR2022063609-A; US11488674-B2	SK HYNIX INC																			NOVELTY - The device (100) has a peripheral circuit performs a program operation and a read operation on a memory cell array (110). A control logic controls an operation of the peripheral circuit to perform a single-level cell (SLC) program operation on memory cells included in a selected page among the memory cells. The control logic (140) compares a number of fail bits with another fail bits, w…															0
J	Xu, Qing; Jia, Qixia								The Cultivation and Training Effect of the Subconscious Mind in Physical Education and Training by Intelligent Internet of Things Network Computing								SECURITY AND COMMUNICATION NETWORKS				2022						1603535	10.1155/2022/1603535				MAY 9 2022	2022	With the deep integration of the Internet of Things and artificial intelligence, the intelligent Internet of Things is becoming a cutting-edge technology with broad application prospects. The intelligent Internet of Things can realize the interconnection, interaction, perception, and calculation of human, machine, object, environment, and other elements, thereby realizing the intelligent space fu…									0	0	0	0	0	0	0
J	Yang, Wenjie; Hu, Wenyan; Morita, Nobuaki; Ogai, Yasukazu; Saito, Tamaki; Wei, Yan								Impact of Short-Term Intensive-Type Cognitive Behavioral Therapy Intervention on Internet Addiction among Chinese College Students: A Randomized Controlled Trial								INTERNATIONAL JOURNAL OF ENVIRONMENTAL RESEARCH AND PUBLIC HEALTH				19	9					5212	10.3390/ijerph19095212				MAY 2022	2022	The object of this study is to examine the effects of a short-term intensive-type Cognitive Behavioral Therapy (CBT) intervention to prevent internet addiction among Chinese college students. We conducted a randomized controlled trial applying a group counseling intervention program based on CBT. Data included 21 participants in the intervention group and 22 participants in the control group. The…									0	0	0	0	0	0	0
P	WU S; DUAN X; ZHAO Z								Internet-of-things based intelligent agricultural planting greenhouse system, has single chip connected with memory, data comparison server and wireless transceiver, where chip is connected with rolling film mechanism and movable irrigation mechanism					CN114402858-A	ZHAO Z																			NOVELTY - The system has a surface film (7) whose inner portion is provided with a shed frame (1). An end film (2) is formed between the shed frame and the surface film. A top end of the end film is fixedly connected with the surface film. A side film (3) is formed between the end film and the surface film. Lower left and lower right ends of the shed frame are fixed with sealing baffles (4). The …															0
P	DANGEL J								Distance signaling unit e.g. smartphone for detecting position of person, has target or actual comparison unit that compares transmission signal or actual distance with specified or set target distance or target value stored in memory, and distance signal element that signals alarm-actual distance					DE102020128238-A1	DANGEL J																			NOVELTY - The distance signaling unit has a first device that is provided with a first transmitter and a first receiver or a first sensor for transmitting and receiving or detecting a transmission signal. A second device is provided with a second transmitter and a first receiver or sensor for transmitting and receiving or detecting the transmission signal. The second device is arranged on a secon…															0
J	Palacios, Jorge E.; Enrique, Angel; Mooney, Olwyn; Farrell, Simon; Earley, Caroline; Duffy, Daniel; Eilert, Nora; Harty, Siobhan; Timulak, Ladislav; Richards, Derek				Timulak, Ladislav/P-6881-2017	Timulak, Ladislav/0000-0003-2785-0753; Duffy, Daniel/0000-0001-9722-0437; Eilert, Nora/0000-0003-3184-3599; Richards, Derek/0000-0003-0871-4078; Enrique Roig, Angel/0000-0003-0585-4008; Palacios, Jorge/0000-0002-2103-5507			Durability of treatment effects following internet-delivered cognitive behavioural therapy for depression and anxiety delivered within a routine care setting								CLINICAL PSYCHOLOGY & PSYCHOTHERAPY				29	5	SI		1768	1777		10.1002/cpp.2743		APR 2022		SEP 2022	2022	Objective To investigate post-treatment relapse and remission rates 3, 6 and 9 months after completion of an acute phase of a clinician-supported internet-delivered cognitive-behavioural therapy (iCBT) for anxiety and depressive symptoms, within a routine care setting. Method Secondary analysis from a 12-month pragmatic randomized-controlled trial delivered within the Improving Access to Psycholo…									0	0	0	0	0	0	0
J	Zhou, Eric S.; Ritterband, Lee M.; Bethea, Traci N.; Robles, Yvonne P.; Heeren, Timothy C.; Rosenberg, Lynn								Effect of Culturally Tailored, Internet-Delivered Cognitive Behavioral Therapy for Insomnia in Black Women A Randomized Clinical Trial								JAMA PSYCHIATRY				79	6			538	549		10.1001/jamapsychiatry.2022.0653		APR 2022		JUN 2022	2022	IMPORTANCE Black women are at risk for insomnia disorder. Despite interest in addressing sleep health disparities, there is limited research investigating the efficacy of criterion-standard treatment (cognitive behavioral therapy for insomnia [CBT-I]) among this racial minority population.OBJECTIVE To compare the efficacy of a standard version of an internet-delivered CBT-I program, a culturally …									5	0	0	0	1	0	5
J	Miao, Liu; Di, Xu; Huo, Zhuo-Miao; Sun, Zhen-Xing								Research on spectrum sensing data falsification attack detection algorithm in cognitive Internet of Things								TELECOMMUNICATION SYSTEMS				80	2			227	238		10.1007/s11235-022-00896-0		APR 2022		JUN 2022	2022	The Internet of Things (IoT) is a new paradigm for connecting various heterogeneous networks. Cognitive radio (CR) adopts cooperative spectrum sensing (CSS) to realize the secondary utilization of idle spectrum by unauthorized IoT devices, allowing IoT objects can effectively use spectrum resources. However, the abnormal IoT devices in the cognitive Internet of Things will disrupt the CSS process…									0	0	0	0	0	0	0
J	Mourad, Ghassan; Lundgren, Johan; Andersson, Gerhard; Husberg, Magnus; Johansson, Peter				Andersson, Gerhard/J-8529-2012; Lundgren, Johan/G-7269-2017	Andersson, Gerhard/0000-0003-4753-6745; Lundgren, Johan/0000-0003-3964-747X			Cost-effectiveness of internet-delivered cognitive behavioural therapy in patients with cardiovascular disease and depressive symptoms: secondary analysis of an RCT								BMJ OPEN				12	4					e059939	10.1136/bmjopen-2021-059939				APR 2022	2022	Introduction Cost-effectiveness evaluations of psychological interventions, such as internet-delivered cognitive behavioural therapy (iCBT) programmes, in patients with cardiovascular disease (CVD) are rare. We recently reported moderate to large effect sizes on depressive symptoms in CVD outpatients following a 9-week iCBT programme compared with an online discussion forum (ODF), in favour of iC…									0	0	0	0	0	0	0
J	Mueller, Kai W.; Scherer, Lara								Excessive Use Patterns and Internet Use Disorders: Effects on Psychosocial and Cognitive Development in Adolescence								PRAXIS DER KINDERPSYCHOLOGIE UND KINDERPSYCHIATRIE				71	4			345	361						APR 2022	2022	The growing availability of digital technologies has led to increased rates of using them as a part of daily recreational activity among adolescents. Despite their positive effects, there are ongoing debates of potential harm and health-related negative consequences, particularly when internet activities are performed excessively. This contribution provides an overview on negative aspects of digi…									0	0	0	0	0	0	0
J	Dey, Michelle; Wenger, Andreas; Baumgartner, Christian; Herrmann, Ute; Augsburger, Mareike; Haug, Severin; Malischnig, Doris; Schaub, Michael P.					Dey, Michelle/0000-0002-4300-1877; Malischnig, Doris/0000-0002-9630-0547			Comparing a mindfulness- and CBT-based guided self-help Internet- and mobile-based intervention against a waiting list control condition as treatment for adults with frequent cannabis use: a randomized controlled trial of CANreduce 3.0								BMC PSYCHIATRY				22	1					215	10.1186/s12888-022-03802-9				MAR 24 2022	2022	Background: Though Internet- and mobile-based interventions (IMIs) and mindfulness-based interventions (generally delivered in-situ) appear effective for people with substance use disorders, IMIs incorporating mindfulness are largely missing, including those targeting frequent cannabis use.Methods: This paper details the protocol for a three-arm randomized controlled trial comparing a mindfulness…									0	0	0	0	0	0	0
J	Ritola, Ville; Lipsanen, Jari Olavi; Pihlaja, Satu; Gummerus, Eero-Matti; Stenberg, Jan-Henry; Saarni, Suoma; Joffe, Grigori					Saarni, Suoma Eeva/0000-0003-3555-9958; Gummerus, Eero-Matti/0000-0001-7485-4429; Ritola, Ville/0000-0001-9065-4347; Lipsanen, Jari Olavi/0000-0003-0746-2745			Internet-Delivered Cognitive Behavioral Therapy for Generalized Anxiety Disorder in Nationwide Routine Care: Effectiveness Study								JOURNAL OF MEDICAL INTERNET RESEARCH				24	3					e29384	10.2196/29384				MAR 24 2022	2022	Background: Therapist-supported, internet-delivered cognitive behavioral therapy (iCBT) is efficacious for generalized anxiety disorder (GAD), but few studies are yet to report its effectiveness in routine care.Objective: In this study, we aim to examine whether a new 12-session iCBT program for GAD is effective in nationwide routine care.Methods: We administered a specialized, clinic-delivered, …									0	0	0	0	0	0	0
J	Lundstrom, Lina; Flygare, Oskar; Andersson, Erik; Enander, Jesper; Bottai, Matteo; Ivanov, Volen Z.; Boberg, Julia; Pascal, Diana; Mataix-Cols, David; Ruck, Christian					Boberg, Julia/0000-0003-3399-2838			Effect of Internet-Based vs Face-to-Face Cognitive Behavioral Therapy for Adults With Obsessive-Compulsive Disorder A Randomized Clinical Trial								JAMA NETWORK OPEN				5	3					e221967	10.1001/jamanetworkopen.2022.1967				MAR 14 2022	2022	IMPORTANCE Cognitive behavioral therapy (CBT) for obsessive-compulsive disorder (OCD) is a highly specialized treatment that is in short supply worldwide.OBJECTIVES To investigate whether both therapist-guided and unguided internet-based CBT (ICBT) are noninferior to face-to-face CBT for adults with OCD, to conduct a health economic evaluation, and to determine whether treatment effects were mode…									3	0	0	0	0	0	3
J	Saito, Junichi; Kumano, Hiroaki					Kumano, Hiroaki/0000-0001-6245-5535			The patterns of acceptance, mindfulness, and values for Japanese patients with type 2 diabetes mellitus: a web-based survey								BIOPSYCHOSOCIAL MEDICINE				16	1					6	10.1186/s13030-022-00236-3				MAR 7 2022	2022	Background The Acceptance and Commitment Therapy (ACT) model of human functioning uses the behavioral processes of acceptance, mindfulness, and values, which together compose psychological flexibility, the ability to contact the present moment more fully as a conscious human being and to either change or persist when doing so serves valued ends. To increase the effectiveness of interventions in t…									0	0	0	0	0	0	0
J	Hoorelbeke, Kristof; Vervaeke, Jasmien; Siegle, Greg J.; Baeken, Chris; Koster, Ernst H. W.				Koster, Ernst H.W./AFS-7487-2022	Koster, Ernst H.W./0000-0003-0792-476X			Individual differences associated with treatment adherence and transfer effects following gamified web-based cognitive control training for repetitive negative thinking								INTERNET INTERVENTIONS-THE APPLICATION OF INFORMATION TECHNOLOGY IN MENTAL AND BEHAVIOURAL HEALTH				27						100507	10.1016/j.invent.2022.100507				MAR 2022	2022	Recent research suggests beneficial effects of cognitive control training (CCT) on repetitive negative thinking (RNT), a key risk factor for internalizing symptomatology. However, relatively little is known regarding predictors of adherence to internet-delivered CCT as well as moderators of treatment effects for this intervention. Answering these questions could improve efficiency of clinical imp…									1	0	0	0	0	0	1
J	Lai, Xiaoxiong; Nie, Chang; Huang, Shunsen; Li, Yajun; Xin, Tao; Zhang, Cai; Wang, Yun				Lai, Xiaoxiong/AGZ-6354-2022	Lai, Xiaoxiong/0000-0002-5760-0918; Huang, Shunsen/0000-0002-9331-3107; Nie, Chang/0000-0002-4127-5890; Wang, Yun/0000-0002-2648-4467; ZHANG, CAI/0000-0002-2245-3153			Effect of Growth Mindset on Mental Health Two Years Later: The Role of Smartphone Use								INTERNATIONAL JOURNAL OF ENVIRONMENTAL RESEARCH AND PUBLIC HEALTH				19	6					3355	10.3390/ijerph19063355				MAR 2022	2022	The negative association between the growth mindset and mental health problems suggests that prevention and intervention programs to improve mental health by targeting mindset may have potential clinical value. However, research on the longitudinal effect of mindset on adolescent mental health and its underlying mechanisms is lacking. Using a three-wave longitudinal design, we obtained data from …									3	0	0	0	0	0	3
J	Lindenberg, Katajun; Kindt, Sophie; Szasz-Janocha, Carolin				Lindenberg, Katajun/ABD-5788-2020	Lindenberg, Katajun/0000-0001-7415-9856			Effectiveness of Cognitive Behavioral Therapy-Based Intervention in Preventing Gaming Disorder and Unspecified Internet Use Disorder in Adolescents A Cluster Randomized Clinical Trial								JAMA NETWORK OPEN				5	2					e2148995	10.1001/jamanetworkopen.2021.48995				FEB 18 2022	2022	IMPORTANCE Behavioral addictions were introduced as novel mental disorders in the International Classification of Diseases, 11th Revision, based on evidence that human behavior itself can become addictive, similar to addiction to substances. However, previous studies on prevention of gaming disorder and unspecified internet use disorder lacked randomization, follow-up measurements, and diagnostic…									4	0	0	0	1	0	4
P	ILL S S; JANG S J								Method for comparing internet protocol addresses of computers, involves storing pointer value corresponding to location in memory of corresponding reference array					KR2363757-B1	MONITOR APP CO LTD																			NOVELTY - The method involves generating an index array with preset array length. A value obtained by converting Internet protocol (IP) addresses included in security rule into an integer type is stored in a corresponding IP list. Reference sequences corresponding to the IP lists are generated, where the reference sequences include an array length corresponding to number of IP addresses included …															0
J	Rehman, Ikhlaq Ur; Ganaie, Shabir Ahmad; Wani, Javaid Ahmad				Wani, Javaid Ahmad/AAH-7596-2020; WANI, JAVAID Ahmad/GRF-0719-2022; Wani, Javaid Ahmad/GRS-7784-2022	Wani, Javaid Ahmad/0000-0003-2968-375X; , Ikhlaq ur Rehman/0000-0002-5546-9987			Research that sparked attention on the social Web in 2020: an Altmetric analysis of top 100 articles								GLOBAL KNOWLEDGE MEMORY AND COMMUNICATION											10.1108/GKMC-08-2021-0136		FEB 2022			2022	Purpose - The study aims to analyse the Top 100 articles that were most discussed on social media in 2020.Design/methodology/approach - This study is based on the data retrieved from the Altmetric database. The data were tabulated in Microsoft Excel for further analysis. Moreover, articles were examined at an individual level to retrieve author affiliations for research collaboration analysis.Fin…									0	0	0	0	0	0	0
J	Lynham, Amy Joanne; Jones, Ian R.; Walters, James T. R.					Lynham, Amy/0000-0002-3189-6888; Walters, James/0000-0002-6980-4053; Jones, Ian/0000-0001-5821-5889			Web-Based Cognitive Testing in Psychiatric Research: Validation and Usability Study								JOURNAL OF MEDICAL INTERNET RESEARCH				24	2					e28233	10.2196/28233				FEB 10 2022	2022	Background: Cognitive impairments are features of many psychiatric disorders and affect functioning. A barrier to cognitive research on psychiatric disorders is the lack of large cross-disorder data sets. However, the collection of cognitive data can be logistically challenging and expensive. Web-based collection may be an alternative; however, little is known about who does and does not complete…									1	0	0	0	0	0	1
J	Sato, Daisuke; Sekizawa, Yoichi; Sutoh, Chihiro; Hirano, Yoshiyuki; Okawa, Sho; Hirose, Motohisa; Takemura, Ryo; Shimizu, Eiji				; Hirano, Yoshiyuki/L-1234-2017; Sato, Daisuke/AAD-2207-2020	Okawa, Sho/0000-0001-8428-5960; Sutoh, Chihiro/0000-0002-5191-8220; Hirano, Yoshiyuki/0000-0003-3844-3061; Sato, Daisuke/0000-0001-5562-8901			Effectiveness of Unguided Internet-Based Cognitive Behavioral Therapy and the Three Good Things Exercise for Insomnia: 3-Arm Randomized Controlled Trial								JOURNAL OF MEDICAL INTERNET RESEARCH				24	2					e28747	10.2196/28747				FEB 9 2022	2022	Background: The treatment of insomnia with sleep medication causes problems such as long-term use, dependence, and significant economic losses, including medical expenses. Evidence-based lifestyle guidance is required to improve insomnia symptoms not only in person but also in easy-to-use web-based formats.Objective: This study aims to clarify whether unguided internet-based cognitive behavioral …									0	0	0	0	0	0	0
J	Udd-granat, Lina; Lahti, Jouni; Donnelly, Michael; Treanor, Charlene; Pirkola, Sami P.; Lallukka, Tea; Kouvonen, Anne					Kouvonen, Anne/0000-0001-6997-8312; Pirkola, Sami/0000-0003-0138-3130			Internet-delivered cognitive behavioral therapy (iCBT) for common mental disorders and subsequent sickness absence: a systematic review and meta-analysis								SCANDINAVIAN JOURNAL OF PUBLIC HEALTH										1.40349e+16	10.1177/14034948221075016		FEB 2022			2022	Aim: The study aimed to critically review and synthesize the best available evidence about the effectiveness of therapist-guided internet-delivered cognitive behavioral therapy (iCBT) in terms of reducing sickness absence (SA). Methods: We searched Medline (PubMed), Embase, PsycInfo, CINAHL, and Cochrane Central (up to November 2020) for English language peer-reviewed papers that described random…									1	0	0	0	0	0	1
J	Boggs, Jennifer M.; Ritzwoller, Debra P.; Beck, Arne; Dimidjian, Sona; Segal, Zindel, V								Cost-Effectiveness of a Web-Based Program for Residual Depressive Symptoms: Mindful Mood Balance								PSYCHIATRIC SERVICES				73	2			158	164		10.1176/appi.ps.202000419				FEB 2022	2022	Objective: Mindful Mood Balance (MMB) is an effective Web-based program for residual depressive symptoms that prevents relapse among patients with partial recovery from major depressive episodes. This cost-effectiveness analysis was conducted from the health plan perspective alongside a pragmatic randomized controlled trial of MMB.Methods: Adults were recruited from behavioral health and primary …									1	0	0	0	0	0	1
J	Rantala, Heikki; Jokipii, Ilkka; Ikkala, Esko; Hyvonen, Eero				Hyvönen, Eero A/G-2252-2013	Rantala, Heikki/0000-0002-4716-6564; Hyvonen, Eero Antero/0000-0003-1695-5840; Ikkala, Esko/0000-0002-9571-7260			WarVictimSampo 1914-1922: A National War Memorial on the Semantic Web for Digital Humanities Research and Applications								ACM JOURNAL ON COMPUTING AND CULTURAL HERITAGE				15	1	SI				8	10.1145/3477606				FEB 2022	2022	This article presents the semantic portal and Linked Open Data service WARVICTIMSAMPO 1914-1922 about the war victims, battles, and prisoner camps in the Finnish Civil and other wars in 1914-1922. The system is based on a database of the National Archives of Finland and additional related data created, compiled, and linked during the project. The system contains detailed information about some 40…									0	0	0	0	0	0	0
J	Wilson, Samantha A.; Byrne, Paula; Rodgers, Sarah E.; Maden, Michelle								A Systematic Review of Smartphone and Tablet Use by Older Adults With and Without Cognitive Impairment								INNOVATION IN AGING				6	2					igac002	10.1093/geroni/igac002				FEB 1 2022	2022	Background and Objectives A systematic review was conducted to explore the use of smartphones and tablet computers as cognitive and memory aids by older adults with and without cognitive impairment, specifically the effects of smartphone and tablet use on participants' cognition and memory, and the barriers and facilitators to smartphone and tablet use for cognitive and memory support. Research D…									2	0	0	0	1	0	2
J	Mourad, Ghassan; Eriksson-Liebon, Magda; Karlstrom, Patric; Johansson, Peter					Eriksson-Liebon, Magda/0000-0002-2055-7952; Mourad, Ghassan/0000-0001-9140-8922; Johansson, Peter/0000-0001-7431-2873			The Effect of Internet-Delivered Cognitive Behavioral Therapy Versus Psychoeducation Only on Psychological Distress in Patients With Noncardiac Chest Pain: Randomized Controlled Trial								JOURNAL OF MEDICAL INTERNET RESEARCH				24	1					e31674	10.2196/31674				JAN 28 2022	2022	Background: Patients with recurrent episodes of noncardiac chest pain (NCCP) experience cardiac anxiety as they misinterpret the pain to be cardiac related and avoid physical activity that they think could threaten their lives. Psychological interventions, such as internet-delivered cognitive behavioral therapy (iCBT), targeting anxiety can be a feasible solution by supporting patients to learn h…									1	0	0	0	0	0	1
J	Bagatarhan, Tuba; Siyez, Digdem Muge				Bağatarhan, Tuba/AAN-1354-2021	Bağatarhan, Tuba/0000-0002-7885-6496			The Effectiveness of a Cognitive-Behavioral Prevention Program for Internet Addiction								JOURNAL OF RATIONAL-EMOTIVE AND COGNITIVE-BEHAVIOR THERAPY				40	4			767	792		10.1007/s10942-021-00439-7		JAN 2022		DEC 2022	2022	This study assessed the effectiveness of a cognitive-behavioral prevention program for internet addiction. The participants consisted of 52 high school students who were at risk of internet addiction. The study was conducted with two experimental and two control groups. An 8-session cognitive-behavioral psycho-education program for the prevention of internet addiction was implemented in experimen…									2	0	0	0	0	0	2
J	Thesen, Terje; Himle, Joseph A.; Martinsen, Egil W.; Walseth, Liv T.; Thorup, Frode; Gallefoss, Frode; Jonsbu, Egil					Thesen, Terje/0000-0003-3941-7041			Effectiveness of Internet-Based Cognitive Behavioral Therapy With Telephone Support for Noncardiac Chest Pain: Randomized Controlled Trial								JOURNAL OF MEDICAL INTERNET RESEARCH				24	1					e33631	10.2196/33631				JAN 24 2022	2022	Background: Noncardiac chest pain has a high prevalence and is associated with reduced quality of life, anxiety, avoidance of physical activity, and high societal costs. There is a lack of an effective, low-cost, easy to distribute intervention to assist patients with noncardiac chest pain.Objective: In this study, we aimed to investigate the effectiveness of internet-based cognitive behavioral t…									0	0	0	0	0	0	0
J	Yu, Xinyue; Mu, Aruhan; Wu, Xiang; Zhou, Liqin					Zhou, Liqin/0000-0001-5105-2669; Yu, Xinyue/0000-0003-0088-0311			Impact of Internet Use on Cognitive Decline in Middle-Aged and Older Adults in China: Longitudinal Observational Study								JOURNAL OF MEDICAL INTERNET RESEARCH				24	1					e25760	10.2196/25760				JAN 24 2022	2022	Background: Given that cognitive decline lacks effective treatment options and has severe implications for healthy aging, internet use may achieve nonpharmacological relief of cognitive decline through cognitive stimulation and social engagement.Objective: This longitudinal study aimed to investigate the relationship between the diversity, frequency, and type of internet use and cognitive decline…									1	0	0	0	1	0	1
J	Wilks, Hannah; Aschenbrenner, Andrew J.; Gordon, Brian A.; Balota, David A.; Fagan, Anne M.; Musiek, Erik; Balls-Berry, Joyce; Benzinger, Tammie L. S.; Cruchaga, Carlos; Morris, John C.; Hassenstab, Jason				Cruchaga, Carlos/ABF-4065-2020	Cruchaga, Carlos/0000-0002-0276-2899; Aschenbrenner, Andrew/0000-0002-4317-7282; Gordon, Brian/0000-0003-2109-2955			Sharper in the morning: Cognitive time of day effects revealed with high-frequency smartphone testing								JOURNAL OF CLINICAL AND EXPERIMENTAL NEUROPSYCHOLOGY				43	8	SI		825	837		10.1080/13803395.2021.2009447		JAN 2022		SEP 14 2021	2021	Decades of research has established a shift from an eveningness preference to a morningness preference with increasing age. Accordingly, older adults typically have better cognition in morning hours compared to evening hours. We present the first known attempt to capture circadian fluctuations in cognition in individuals at risk for Alzheimer disease (AD) using a remotely administered smartphone …									1	0	0	0	0	0	1
J	Winter, Natalie; Russell, Lahiru; Ugalde, Anna; White, Victoria; Livingston, Patricia					Winter, Natalie/0000-0002-1847-6862; Russell, Lahiru/0000-0002-3806-0020; Livingston, Patricia/0000-0001-6616-3839; White, Victoria/0000-0001-6619-8484			Engagement Strategies to Improve Adherence and Retention in Web-Based Mindfulness Programs: Systematic Review								JOURNAL OF MEDICAL INTERNET RESEARCH				24	1					e30026	10.2196/30026				JAN 12 2022	2022	Background: Web-based mindfulness programs may be beneficial in improving the well-being outcomes of those living with chronic illnesses. Adherence to programs is a key indicator in improving outcomes; however, with the digitization of programs, it is necessary to enhance engagement and encourage people to return to digital health platforms. More information is needed on how engagement strategies…									3	0	0	0	0	0	3
J	Shirotsuki, Kentaro; Sugaya, Nagisa; Nakao, Mutsuhiro					Shirotsuki, Kentaro/0000-0003-4489-2920			Descriptive review of internet-based cognitive behavior therapy on anxiety-related problems in children under the circumstances of COVID-19								BIOPSYCHOSOCIAL MEDICINE				16	1					3	10.1186/s13030-021-00233-y				JAN 10 2022	2022	Background COVID-19 continues to have a global impact and has yet to converge. Behavioral restrictions in daily life are widespread, forcing changes to the behavioral patterns of people. Significant changes have also occurred in children's lives, raising concerns about mental health. The same is true for anxiety symptoms. Research In this paper, we described the COVID-19 pandemic effects on menta…									0	0	0	0	0	0	0
J	Bae,, Sang-woo; Eun-Ju, Park，; Min-Su, Ha，								Development of a Personalized Web based Educational Program for Scientific Researchers' Cognitive bias Regulation			과학연구자의 인지편향 조절을 위한 개별화 웹기반 교육 프로그램 개발					Brain, Digital, & Learning				12	3			387	402		10.31216/BDL.20220024				2022	2022	Cognitive bias, which is habitual thinking resulting from human experience, has a variety of implications on scientific study. In the meanwhile, several ways for correcting cognitive bias have been investigated, but there is a limit to eliciting a change in long-held beliefs by a unilateral delivery mechanism, typically a one-time group education or training session. Therefore, the purpose of thi…									0	0	0	0	0	0	0
J	Bai Yang; Feng Xianling; Li Xiaoliu; Zhang Zhuoyue							白杨; 冯宪凌; 李晓柳; 张卓越	The effect of internet-based cognitive behavioral therapy for young couples facing cervical cancer			青年宫颈癌化疗患者以夫妻为焦点的网络认知行为干预研究				护理学杂志	Journal of Nursing Science				37	1			64	67	1001-4152(2022)37:1<64:QNGJAH>2.0.TX;2-N					2022	2022	Objective To evaluate the effect of internet-based dyadic cognitive behavioral therapy(ICBT)on psychological distress and quality of life of young cervical cancer patients undergoing chemotherapy.Methods A convenience sampling of 106cervical cancer patients receiving chemotherapy and their spouses were randomly assigned to either an intervention group(53couples)or to a control group(53couples).Th…			目的探讨以夫妻为焦点的网络认知行为干预对青年宫颈癌化疗患者心理痛苦和生活质量的影响。方法便利抽取青年宫颈癌化疗患者及其配偶106对,随机分为干预组和对照组各53对。对照组采用常规心理护理,干预组在对照组基础上实施以夫妻为焦点的网络认知行为干预,共8周。干预前及干预1个月后测评两组患者心理痛苦和生活质量。结果干预后干预组患者心理痛苦检出率显著低于对照组,生活质量得分显著高于对照组(P<0.05,P<0.01)。结论以夫妻为焦点的网络认知行为干预能够降低青年宫颈癌化疗患者的心理痛苦水平,提高其生活质量。						0	0	0	0	0	0	0
J	Choi, Min-Ji; Son, Beom-Soo; CHANGIK, JO，; Lee, Jongseok; Jung, Deuk								A Study on the Effects of Smartphone Use and Participation in Social Activities of the Elderly on their Cognitive Functions			노인의 스마트폰 사용과 사회활동 참여가 인지기능에 미치는 영향에 대한 연구					Journal of Korea Academia-Industrial cooperation Society	한국산학기술학회논문지			23	8			220	231		10.5762/KAIS.2022.23.8.220				2022	2022	The purpose of this study was to analyze the effect of smartphone use and participation in social activities by the elderly on their cognitive functions. This study is based on the data of 8,247 elderly adults aged 65 years or older from the 2020 Korea National Survey of the Elderly conducted by the Korea Institute for Health and Social Affairs(KIHASA). The results showed that elderly people part…				본 연구는 노인의 스마트폰 사용과 사회활동 참여가 인지기능에 미치는 영향을 실증적으로 분석하기 위해 한국보건사회연구원에서 수행한 「2020년 노인실태조사」 자료를 활용하였다. 65세 이상의 노인 8,247명을 대상으로 분석한 결과, 스마트폰 사용을 포함한 사회활동에 참여하는 노인이 참여하지 않는 노인보다 인지기능이 높게 나타났다. 또한, 스마트폰 사용 노인 4,224명(51.2%)과 미사용 노인 4,023명(48.8%)에 대해 치매와 관련된 지남력, 기억력 등 인지기능의 8가지 영역을 분석한 결과, 스마트폰 사용 노인이 모든 영역에서 인지기능이 유의하게 높았으며, 스마트폰을 사용하는 노인 가운데에서도 스마트폰의 다양한 기능을 활용하는 노인이 높은 인지기능을 보였다. 노인의 인지기능에 영향을 미치는 요인을 …					0	0	0	0	0	0	0
J	Esther, Kim; Kwon, Sun Jung								The Effect of Speculative Experience in Internet Games on Adolescent Gambling Problems: Moderated Mediating Effect of Gambling Beliefs and Attention Control			청소년의 게임 중 사행심 촉발경험이 도박문제에 미치는 영향: 비합리적 도박신념과 주의조절곤란의 조절된 매개효과					Korean Journal of Youth Studies	청소년학연구			29	8			345	363		10.21509/KJYS.2022.08.29.8.345				2022	2022	This study was to investigate the effects of speculative experience on adolescent gambling problems and to verify the moderating mediating effects of gambling beliefs and attention control in this relationship. For this, data were collected twice at 6-month intervals from December 2019, and an online survey company's youth panel was used. The data of 726 respondents who responded to both the firs…				본 연구는 청소년의 게임 중 사행심 촉발경험이 도박문제에 영향을 미치는지 확인하고 이 관계에서 비합리적 도박신념과 주의조절곤란의 조절된 매개효과를 검증하고자 하였다. 이를 위해 2019년 12월부터 6개월 간격으로 2차례에 걸쳐 자료를 수집하였으며 온라인 조사업체(E사)의 청소년 패널을 활용하였고, 1차와 2차 조사에 모두 응답한 726명의 데이터를 최종 분석하였다. 변수별로 분석에 사용한 자료의 시점에 차이를 두었는데, 독립변수인 게임 중 사행심 촉발경험은 1차 시점, 종속변수인 도박문제는 2차 시점의 데이터를 사용하였다. 매개변수인 비합리적 도박신념은 1차와 2차 각각 사용하여 분석하였고, 조절변수인 주의조절곤란은 1차와 2차 시점의 평균 점수를 사용하였다. PROCESS Macro로 중다회귀분석을 활…					0	0	0	0	0	0	0
J	Guo Yujie; Liu Ge; Wang Yiman							郭玉洁; 刘革; 王艺曼	Self-control Affects the Attention Guidance Effect of Internet Addiction Tendencies			自我控制影响网络成瘾倾向者的注意引导效应				中国临床心理学杂志	Chinese Journal of Clinical Psychology				30	2			262	266,249	1005-3611(2022)30:2<262:ZWKZYX>2.0.TX;2-K					2022	2022	Objective: In the dual-task paradigm combining working memory task with target search task, working memory can match working memory items with target features and distractions. The former can effectively guide the optimal choice of attention, while the latter strengthens the intensity of interference and highlights the ability to suppress the tendency of dominance. As a group with low self-contro…			目的:根据网络成瘾倾向者的注意特点与自我控制特征对自我控制在网络成瘾倾向者非目标工作记忆引导的注意中的作用进行探索。方法:2(被试类型:网络成瘾倾向;非网络成瘾倾向)*2(自我损耗:损耗;非损耗)*2(实验条件:干扰;中性)混合实验设计。采用Stroop范式作为自我损耗任务,将非目标工作记忆-视觉搜索作为测试任务。结果:(1)非损耗条件下,网络成瘾倾向者的搜索反应时显著较快,损耗条件下,未发现显著差异;(2)非损耗条件下,未发现网络成瘾倾向者与非网络成瘾倾向者注意引导效应量的显著差异,而损耗条件下,前者效应量显著较大。结论:(1)自我控制资源损耗使网络成瘾倾向者优势消失;(2)网络成瘾倾向者自我控制资源易受损。						0	0	0	0	0	0	0
J	Hamidi, Farideh; Shoar, Farnaz Iman				Hamidi, Farideh/GOK-1333-2022	Hamidi, Farideh/0000-0001-9193-8675			Cognitive Control and Judicial Bias of Adolescents with and without Internet Addiction: A Comparative Study								INTERNATIONAL JOURNAL OF EARLY CHILDHOOD SPECIAL EDUCATION				14	2			3671	3679		10.9756/INT-JECSE/V14I2.395				2022	2022	This study aimed to determine the difference between cognitive control and judicial bias in two groups of adolescents with and without internet addiction. This study was comparative-causal research. The population consisted of male and female second-grade high school students in district 2 of Tehran in 2020-2021. The sample size was 16000 students. 18 schools were selected using the random cluste…									0	0	0	0	0	0	0
J	Hamidi, Farideh; Shoar, Farnaz Iman				Hamidi, Farideh/GOK-1333-2022	Hamidi, Farideh/0000-0001-9193-8675			Cognitive Control and Judicial Bias of Adolescents with and without Internet Addiction: A Comparative Study								INTERNATIONAL JOURNAL OF EARLY CHILDHOOD SPECIAL EDUCATION				14	2			7240	7248		10.9756/INT-JECSE/V14I2.839				2022	2022	This study aimed to determine the difference between cognitive control and judicial bias in two groups of adolescents with and without internet addiction. This study was comparative-causal research. The population consisted of male and female second-grade high school students in district 2 of Tehran in 2020-2021. The sample size was 16000 students. 18 schools were selected using the random cluste…									0	0	0	0	0	0	0
J	Han, Tianhong; Liu, Borui; Wang, Xuejian								RESEARCH ON THE STRATEGY OF INTERNET FINANCE HELPING RURAL REVITALIZATION IN XINJIANG FROM THE PERSPECTIVE OF COGNITIVE PSYCHOLOGY								PSYCHIATRIA DANUBINA				34				S296	S297					1	2022	2022										0	0	0	0	0	0	0
J	Hwan, Park Bong								The Effect of Adolescents' Smartphones Overdependence and Attention Problems on Academic Helplessness			청소년의 스마트폰 과의존과 주의집중문제가 학업무기력에 미치는 영향					The Journal of Learner-Centered Curriculum and Instruction	학습자중심교과교육연구			22	8			213	222		10.22251/jlcci.2022.22.8.213				2022	2022	Objectives The purpose of this study is to investigate the relationship between adolescents' smartphone overdependence, attention problems, and academic helplessness.Methods The data of 2,384 middle school students(Second grade) in the second year of the Korea Children and Youth Panel Survey (KCYPS) 2018 were analyzed. Correlation, frequency, the technical statistics analysis, and hierarchical re…				목적 본 연구는 청소년의 스마트폰 과의존, 주의집중문제와 학업무기력의 관계를 규명하는데 있다.방법 이를 위해 한국아동청소년 패널조사(KCYPS) 2018의 2차년도(중2) 자료를 활용하였고, 최종 분석 대상자는 2,384명이다. 스마트폰 과의존, 주의집중문제와 학업무기력의 관계를 확인하기 위해 SPSS 23.0을 활용하여 빈도분석, 기술통계분석, 상관분석, 위계적 회귀분석을 실시하였다.결과 본 연구의 결과는 다음과 같다. 첫째, 스마트폰 과의존과 학업무기력은 정적상관을 보였으며, 주의집중문제와 학업무기력도정적상관이 나타났다. 둘째, 스마트폰 과의존과 학업무기력의 관계에서 주의집중문제가 부분매개효과를 나타내었다.결론 이러한 결과는 스마트폰의 과다한 사용이 일상화된 청소년들이 스마트폰 과의존에서 벗어나 학업무…					0	0	0	0	0	0	0
J	Jo,, Eun Mi; Yoo, Eun Young; Park, Ji-Hyuk; PARK, HAE YEAN; Ji-Yoeun, Lee，; Jaeshin, Lee								Effectiveness of Group Cognitive Behavioral Therapy Programs for Preventing Addiction to Smartphones in Adolescents			청소년의 스마트폰 중독 예방을 위한 인지행동 집단치료 프로그램 효과					Korean Journal of Occupational Therapy	대한작업치료학회지			30	2			17	30						2022	2022	Objective: The purpose of this study was to create a group CBT program for preventing middle school students ina potential risk group for such addiction from becoming addicted to smartphones.Methods: There were 16 participants in this study who were found to be of potential risk group based on the YouthSmartphone Addiction Self-Diagnosis Scale (S scale). Each participant was randomly assigned to …				목적 : 본 연구는 청소년의 스마트폰 중독 예방을 위한 인지행동 집단치료 프로그램의 효과를 알아보고자하였다.연구방법 : 청소년 스마트폰 중독 자가진단 척도(S 척도)에서 잠재적 위험군으로 분류된 중학생을 대상으로Jo(2019)가 개발한 스마트폰 중독 예방 인지행동 집단프로그램을 실험-통제집단 사전-사후 설계방법(pretest-posttest control group design)을 적용하여 실시하였다. 프로그램의 참여자는 8명으로 8주간매주 1회 60분으로 8회기로 구성된 프로그램을 적용하였다. 프로그램의 효과를 알아보기 위하여 스마트폰중독 수준 척도, 자기통제력 척도, 활동 참여 종류 및 수준 척도를 사용하였다. 각 집단 내 치료 전후의 유의성을 알아보기 위해 윌콕슨 부호 순위 검정(Wilcoxon Si…					0	0	0	0	0	0	0
J	Kim, Hyunjung; Oh, Younjae; Chang, Sun Ju					Oh, Younjae/0000-0001-5638-323X			Internet-Delivered Cognitive Behavioral Therapy in Patients With Irritable Bowel Syndrome: Systematic Review and Meta-Analysis.								Journal of medical Internet research				24	6			e35260	e35260		10.2196/35260				2022 Jun 10	2022	BACKGROUND: Irritable bowel syndrome is a common functional gastrointestinal disorder that negatively affects all aspects of life. With the widespread use of the internet, internet-delivered cognitive behavioral therapy has been developed and applied to control symptoms and improve the quality of life of those with irritable bowel syndrome. However, few studies have systematically reviewed the ef…									0	0	0	0	0	0	0
J	Lee, Mi Jin; Yun, Kim Doh								The mediating effect of maladaptive cognitive emotional regulation strategies and social anxiety in the relationship between mother’s psychological control and child's smartphone addiction: for high school students			어머니의 심리적 통제와 자녀의 스마트폰 중독과의 관계에서 부적응적 인지적 정서조절전략과 사회불안의 매개효과 : 고등학생을 중심으로					The Korean Journal of Applied Developmental Psychoology	발달지원연구			11	2			117	136						2022	2022	This study attempted to examine the relationship between mother's psychological control, child's smartphone addiction, maladaptive cognitive emotion regulation strategy, and social anxiety, and to verify the sequential mediating effect of maladaptive cognitive emotion regulation strategy and social anxiety in the relationship between mother's psychological control and child's smartphone addiction…				본 연구에서는 고등학생을 대상으로 어머니의 심리적 통제, 자녀의 스마트폰 중독, 부적응적 인지적 정서조절전략, 사회불안의 관련성을 살피고, 어머니의 심리적 통제와 자녀의 스마트폰 중독과의 관계에서 부적응적 인지적 정서조절전략과 사회불안의 순차매개효과를 검증하고자 하였다. 연구대상은 수도권의 고등학생376명이었으며, 심리적 통제 척도(PCS-YSR), 스마트폰 중독 척도(S-척도), 부적응적 인지적 정서조절전략척도(CERQ), 사회불안 척도(SAS-A)를 사용하여 연구를 진행하였다. 자료 분석은 SPSS 21.0와 PROCESS macro 3.5 프로그램을 사용하여 기술통계 분석, 상관관계 분석, 매개효과 및 유의성 검증을 실시하였다. 본연구의 결과를 요약하면 첫째, 어머니의 심리적 통제, 스마트폰 중독, …					0	0	0	0	0	0	0
J	Lee, Seongsoo								The Relationship between Alienation and Smartphone Addiction Tendency with the Mediating Effect of Stress and the Moderated Mediating Effect of Mindfulness			스마트폰 중독 경향성에 대한 소외감의 영향에서 스트레스를 통한 마음챙김의 조절된 매개효과					Journal of the Korea Convergence Society	한국융합학회논문지			13	4			185	194		10.15207/JKCS.2022.13.04.185				2022	2022	This study tried to understand the mediating role of stress perception and the moderating role of mindfulness in the process of psychological alienation affecting college students' smartphone addiction tendency. Two hundred seventeen university students from Chungcheongnam-do answered the questionnaire. The research model was analyzed with model 7 of Hayes' PROCESS Macro 4.0. When synthesizing an…				본 연구는 대학생들의 스마트폰 중독 경향성에 심리적 소외감이 영향을 미치는 과정에서 스트레스 지각의 매개 역할과 마음챙김의 조절 역할을 파악하고자 하였다. Hayes의 PROCESS Macro 4.0의 모델 7로 연구모형을 분석하였다. 충청남도의 대학생 217명이 질문지에 응답하였다. 분석결과를 종합할 때, 소외감은 스트레스 반응을 매개하여 또는 직접적으로 스마트폰 중독 경향성에 영향을 준다. 이때 마음챙김 수준이 높은 사람들은 스트레스 반응을 완화함으로써 스마트폰 중독 경향성을 낮추는 경향이 있었다. 본 연구의 시사점은 소외감이 스트레스 반응을 거쳐 스마트폰 중독 경향성을 유발하는 심리적 과정을 밝혔다는 점과, 마음챙김이 스트레스 반응 완화와 스마트폰 중독 경향성을 낮출 수 있는 역할을 한다는 점을 밝혔…					0	0	0	0	0	0	0
J	Li Yan; Song Yulei; Zhang Xueqing; Yang Mengqin; Zou Minyan; Du Dandan; Bai Yamei							李岩; 宋玉磊; 张薛晴; 杨梦琴; 邹敏燕; 杜丹丹; 柏亚妹	Research Hotspot Analysis of Subjective Cognitive Decline prior to Alzheimer's Disease Based on Web of Science Core Database			基于Web of Science核心集的阿尔兹海默病前期主观认知障碍研究热点分析				解放军护理杂志	Nursing Journal of Chinese People's Liberation Army				39	3			62	65	1008-9993(2022)39:3<62:JYWOSH>2.0.TX;2-6					2022	2022	Objective To analyze the research hotspots and frontiers of subjective cognitive decline(SCD) prior to Alzheimer's disease(AD).Methods The Web of Science core database was selected to retrieve literature on SCD prior to AD published from January 1,2011 to November 9,2021.The CiteSpace and other bibliometric analysis tools were used for analysis.Results A total of 2479 articles were included,prese…			目的分析阿尔兹海默病(Alzheimer's disease,AD)前期主观认知障碍(subjective cognitive decline,SCD)的研究热点和前沿。方法检索2011年1月1日至2021年11月9日Web of Science核心数据库中收录的AD前期SCD相关文献,使用CiteSpacce等文献计量分析工具进行分析。结果最终纳入文献2479篇,发文量呈逐年上升趋势;《Journal of Alzheimers Diseas》为该领域内收录相关文献最多的期刊,且收录量上升趋势较其他期刊更为显著;研究热点归纳为3个主题:SCD阶段的AD特征研究、认知功能损害研究、抑郁与认知关系研究。最新研究趋势聚焦于步态研究以及功能性认知障碍(functional cognitive disorder, FCD)研究。结论早期识别SCD已受到重视,鉴于日益增多的AD患者对老年个体、家庭…						0	0	0	0	0	0	0
J	Liu Huahua; Jiang Hong; Ding Xiaoyun; Shen Xiaofang							刘华华; 蒋红; 丁晓芸; 沈晓芳	Impact of internet-based group cognitive behavioral therapy on anxiety and depression of lung cancer patients undergoing postoperative chemotherapy			网络团体认知行为治疗对肺癌术后化疗患者焦虑抑郁的影响				护理学杂志	Journal of Nursing Science				37	1			72	74	1001-4152(2022)37:1<72:WLTTRZ>2.0.TX;2-J					2022	2022				目的探讨基于网络的团体认知行为治疗对肺癌术后化疗患者焦虑、抑郁情绪的影响。方法将60例肺癌术后拟进行4个疗程化疗患者随机分为干预组和对照组各30例。对照组给予常规心理护理;干预组在对照组基础上,采用微信视频群聊的方式开展6次团体认知行为治疗。每次化疗结束时调查患者焦虑、抑郁情况。结果干预组抑郁评分显著低于对照组(P<0.05);两组焦虑评分比较,差异无统计学意义(P>0.05)。结论网络团体认知行为治疗可以减轻肺癌术后化疗患者的抑郁情绪。						0	0	0	0	0	0	0
J	Mallawaarachchi, Sumudu R.; Anglim, Jeromy; Hooley, Merrilyn; Horwood, Sharon					Mallawaarachchi, Sumudu/0000-0003-2635-7780; Horwood, Sharon/0000-0003-1943-643X			Associations of smartphone and tablet use in early childhood with psychosocial, cognitive and sleep factors: a systematic review and meta-analysis								EARLY CHILDHOOD RESEARCH QUARTERLY				60				13	33		10.1016/j.ecresq.2021.12.008				2022	2022	A B S T R A C T The current study provides the first systematic review and meta-analysis of the associations of smart-phone and tablet use with psychosocial, cognitive, and sleep-related factors in early childhood develop-ment. The meta-analysis aimed to provide an overall assessment of the evidence while the systematic review offered a rich overview of the methodological approaches adopted to as…									3	0	0	0	0	0	3
J	Pan Mingyue; Zhao Jiaxin; Huang Haiqun; Wu Keyang; Xiang Qin; Lu Guanzhen							潘明月; 赵佳鑫; 黄海群; 吴克样; 项芹; 陆关珍	Research progress of internet-based cognitive behavioral therapy in breast cancer patients			网络化认知行为疗法在乳腺癌患者中的研究进展				中华护理杂志	Chinese Journal of Nursing				57	3			363	367	0254-1769(2022)57:3<363:WLHRZX>2.0.TX;2-4					2022	2022	Breast cancer is the most common malignant tumor in the world,which brings the heavy physical and mental afflictions to patients. Internet-based cognitive behavioral therapy is a new type of internet medical method that employs the internet platform to give patients cognitive behavioral treatment, in order to reduce the physical and psychological burden of patients. This review introduced the adv…			乳腺癌已成为全球最常见的恶性肿瘤,给患者带来严重的身心危害。网络化认知行为疗法是一种新型的借助互联网平台对患者进行认知行为治疗的互联网医疗方式,可减轻患者的生理和心理负担。该文对网络化认知行为疗法的优势及国外网络化认知行为疗法在乳腺癌患者中的应用现状进行综述,提出未来网络化认知行为疗法的探索方向,以期为国内开展相关研究提供参考。						0	0	0	0	0	0	0
J	Park, Kiwoo; Young, Yoon Hyae								Effect of Virtual Reality Exposure and Web-based Cognitive Intervention Integrated Program on Social Anxiety Disorder			발표상황에 대한 가상현실노출과 웹기반 인지적 개입의 통합 프로그램 효과 검증					Journal of the Korea Convergence Society	한국융합학회논문지			13	1			1	12		10.15207/JKCS.2022.13.01.001				2022	2022	In this study, the effect of VR exposure programs integrated with web-based cognitive restructuring education on reducing social anxiety was confirmed. The experimental group (n=12) received a 10~15 minute session of web-based cognitive intervention and a 20-minute session of virtual reality exposure therapy. The comparison group (n=15) received a 10~15 minute session of web-based speech educatio…				본 연구에서는 웹기반 인지재구조화 교육과 결합된 VR 노출 프로그램이 사회 불안 감소에 미치는 영향을 확인하였다. 실험 집단(n=12)은 웹기반 인지 재구조화 교육과 가상현실노출 프로그램(VRET)에 4회기 참석하였고, 비교집단(n=15)은 동일한 가상현실노출 프로그램(VRET) 이외에 연설기법에 대한 교육을 받았다. 두 집단 모두 프로그램 참여 전,후에 자기보고식 증상심각도 척도와 암묵적 해석 편향을 측정하였으며, 4주 후에 추후평가를 실시하였다. 프로그램 직후 실험집단과 비교집단 모두 사회적 불안 수준이 감소하였으나, 4주가 지난 후 실험집단에서만 긍정적인 해석 편향이 증가하였고, 부정적인 해석 편향이 감소하였으며, 감소된 사회불안 수준이 유지되었다. 이러한 결과는 VRET 치료효과를 증진시키기 위해서…					0	0	0	0	0	0	0
C	Petukhov, Alexandr Y.; Polevaya, Sofia A.; Gorbov, Evgeniy A.				Petukhov, Alexandr Y/C-2247-2014	Petukhov, Alexandr Y/0000-0002-7412-5397; Polevaia, Sofia/0000-0002-3896-787X	Klimov, VV; Kelley, DJ		The Impact of Internet Media on the Cognitive Attitudes of Individuals on the Example of RT and BBC								BIOLOGICALLY INSPIRED COGNITIVE ARCHITECTURES 2021		Studies in Computational Intelligence		1032				400	405		10.1007/978-3-030-96993-6_43				2022	2022	The information influence in the modern globalizing world is a serious challenge to the security of any state. This article presents the results of an experimental study of the way the modern Internet media affect the cognitive attitudes of individuals on the example of two leading international TV channels - RT and BBC. In order to conduct this study our team developed an experimental plan for t…					12th Annual International Conference of the Biologically-Inspired-Cognitive-Architectures-Society (BICA) on Biologically Inspired Cognitive Architectures12th Annual International Conference of the Biologically-Inspired-Cognitive-Architectures-Society (BICA) on Biologically Inspired Cognitive Architectures	SEP 12-19, 2021SEP 12-19, 2021	Biol Inspired Cognit Architectures SocBiol Inspired Cognit Architectures Soc	ELECTR NETWORKELECTR NETWORK	0	0	0	0	0	0	0
J	Rachamim, Lilach; Mualem-Taylor, Hila; Rachamim, Osnat; Rotstein, Michael; Zimmerman-Brenner, Sharon								Acute and Long-Term Effects of an Internet-Based, Self-Help Comprehensive Behavioral Intervention for Children and Teens with Tic Disorders with Comorbid Attention Deficit Hyperactivity Disorder, or Obsessive Compulsive Disorder: A Reanalysis of Data from a Randomized Controlled Trial								JOURNAL OF CLINICAL MEDICINE				11	1					45	10.3390/jcm11010045				JAN 2022	2022	Attention deficit hyperactivity disorder (ADHD), obsessive compulsive disorder (OCD) and tic disorders (TD) commonly co-occur. In addition, specific inattention difficulties and poor impulse control are related to TD in the absence of comorbid ADHD. In this study we reanalyzed data from a recently completed study comparing internet-delivered, self-help comprehensive behavioral intervention for ti…									1	0	0	0	0	0	1
J	Schwaiger, Elizabeth; Tahir, Rameen					Tahir, Rameen/0000-0002-4528-5412			The Impact of Nomophobia and Smartphone Presence on Fluid Intelligence and Attention								CYBERPSYCHOLOGY-JOURNAL OF PSYCHOSOCIAL RESEARCH ON CYBERSPACE				16	1					5	10.5817/CP2022-1-5				2022	2022	Nomophobia and even simply the presence of smartphones has an impact on attention and performance, likely through the cognitive mechanism of reduced working memory capacity. When a smartphone, a personally relevant stimulus, is present, working memory capacity is utilized leading to a reduction in the ability to inhibit responses and therefore difficulty with complex attentional tasks. With the i…									0	0	0	0	0	0	0
J	Seul, Park， Yi; Sun-mi, Kim; Yeong-hee, Kim，								The Effect of Middle School Students' Smartphone Dependency on Depression through Attention Problems: The Moderated Mediating Effect of Sleep Quality			중학생의 스마트폰 의존이 주의집중 문제를 통해 우울에 미치는 영향: 수면의 질의 조절된 매개효과					Korean Journal of Youth Studies	청소년학연구			29	3			219	241		10.21509/KJYS.2022.03.29.3.219				2022	2022	The purpose of this study was to examine whether middle school adolescents' smartphone dependency has a moderated mediating effect on depression through attention problems, and to present basic data to prevent adolescents' depression and improve their physical and mental health. To this end, data from the second year of the 2018 Korea Children and Youth Panel Survey (KCPYS) were used, and 2,404 p…				본 연구는 중학생 청소년의 스마트폰 의존, 주의집중 문제, 우울과 수면의 질의 관계를 살펴보고, 스마트폰 의존이 주의집중 문제를 매개로 우울에 미치는 효과가 수면의 질에 의해 조절되는지 알아보았다. 이를 통해 청소년의 우울을 예방하고 수면의 중요성에 대한 인식에 기여하여 청소년의 신체적Â·정신적 건강을 증진시킬 수 있는 기초자료를 제시하는데 목적을 두었다. 본 연구의 대상은 2018년도 한국아동Â·청소년 패널조사(KCPYS) 자료 중 2차년도 자료인 중학교 2학년 데이터이며, 모든 항목에 결측치 없이 응답한 2,404명을 분석에 활용하였다. 본 연구문제를 검증하기 위해 SPSS PROCESS Macro 4.0의 PROCESS Model 1, 4, 14를 사용하였다. 본 연구의 결과는, 첫째, 중학생의 스마…					0	0	0	0	0	0	0
J	Soo, Na Kyoung								A Study on the Effect of Smartphone Shopping Usage on Brand Loyalty through Cognitive Age, Social Relevance, and Rapid Technology Adaptation			스마트폰 쇼핑 활용도가 인지적 나이, 사회적 관련성, 기술 신속 적응성을 통한 브랜드 충성도에 미치는 영향에 관한 연구					The Journal of the Korea Contents Association	한국콘텐츠학회 논문지			22	9			298	307		10.5392/JKCA.2022.22.09.298				2022	2022	This study, through the potential research variables constituting smartphine shopping utilization, affects to some extent the social relevance and rapid adaptability of technology according to the cognitive age level perceived by customers. Research hypotheses and research models were established and tested to verify the research results on how they affect brand loyalty within the segmented marke…				본 연구는 스마트폰 쇼핑 활용도를 구성하고 있는 잠재 연구 변인들을 통해 고객으로 하여금 자신들이 인지하고 있는 인지적 나이 수준에 따라 사회적 관련성과 기술 신속 적응성에 어느 정도의 영향을 미치고 있는가에 대한 인과관계를 검증하고, 이를 통해 궁극적으로 고객 자신들이 속해있는 세분시장 내에서 브랜드 충성도에 어떠한 영향을 미치는가에 대한 연구가설과 연구모형을 설정하고 검증하였다.본 연구의 목적은 다음과 같다. 첫째, 스마트폰 쇼핑활용도와 이를 구성하고 있는 혁신성, 편의성, 유용성 그리고 쾌락성의 잠재 연구 변인들이 인지적 나이 수준에 어느 정도의 인과관계를 통하여 영향을 주고 있는가를 검증하였다. 둘째, 고객 자신들이 인지하고 있는 인지적 나이 수준에 따라 사회적 관련성과 기술 신속 적응성의 매개변인…					0	0	0	0	0	0	0
J	Stuart, Roderick; Fischer, Heidi; Leitzke, Arthur S; Becker, Davida; Saheba, Neeta; Coleman, Karen J								The Effectiveness of Internet-Based Cognitive Behavioral Therapy for the Treatment of Depression in a Large Real-World Primary Care Practice: A Randomized Trial.								The Permanente journal				26	3			53	60		10.7812/TPP/21.183				2022-09-14	2022	PurposeThe purpose of this study was to compare the effectiveness of internet-based cognitive behavioral therapy (iCBT) for depression, to that of treatment as usual (TAU) alone. MethodsIn this study, 302 depressed adult Family Medicine outpatients were randomized to receive either TAU or additional access to Thrive, a fully automated iCBT program with three video-based modules, each containing 1…									0	0	0	0	0	0	0
J	Ye-Won, Kang; hui, Sun Tai; Ga-Yeong, Kim; Ho-Young, Jung; Hyun-Jin, Kim; Seulki, Lee; Rang, Park Yu; Jaiden, Tu; Jae-Hon, Lee; Kwang-Yeon, Choi; Chul-Hyun, Cho								Design and Methods of a Prospective Smartphone App-Based Study for Digital Phenotyping of Mood and Anxiety Symptoms Mixed With Centralized and Decentralized Research Form: The Search Your Mind (S.Y.M., 心) Project								PSYCHIATRY INVESTIGATION				19	7			588	594		10.30773/pi.2022.0102				2022	2022	In this study, the Search Your Mind (S.Y.M., 心) project aimed to collect prospective digital phenotypic data centered on mood and anxiety symptoms across psychiatric disorders through a smartphone application (app) platform while using both centralized and decentralized research designs: the centralized research design is a hybrid of a general prospective observational study and a digital platfor…									0	0	0	0	0	0	0
J	Yoo, In-Gyu; Do, Ji-Hye								Exploring the link between smartphone overuse and cognitive decline: a scoping review								FAMILY MEDICINE AND PRIMARY CARE REVIEW				24	1			92	99		10.5114/fmpcr.2022.113022				2022	2022	Background. The technological innovation of smartphones and various software has made our lives more convenient. However, the negative effects of our excessive dependence on them cannot be overlooked.Objectives. The purpose of this scoping review was to understand the relationship between the use of smartphones and our cognitive functions, as well as to present important research directions for t…									0	0	0	0	0	0	0
J	You, Joyce H S; Luk, Scotty W C; Chow, Dilys Y W; Jiang, Xinchan; Mak, Arthur D P; Mak, Winnie W S								Cost-effectiveness of internet-supported cognitive behavioral therapy for university students with anxiety symptoms: A Markov-model analysis.								PloS one				17	5			e0268061	e0268061		10.1371/journal.pone.0268061				2022	2022	BACKGROUND AND AIM: High prevalence of anxiety symptoms has been reported globally in the university students. Cognitive behavioral therapy (CBT) is the recognized treatment for anxiety and is traditionally conducted face-to-face (f-CBT). The efficacy of internet-based CBT (i-CBT) for anxiety has been extensively studied, yet evidence on its cost-effectiveness is scarce. We aimed to evaluate the …									0	0	0	0	0	0	0
J	Milgrom, Jeannette; Danaher, Brian G.; Seeley, John R.; Holt, Christopher J.; Holt, Charlene; Ericksen, Jennifer; Tyler, Milagra S.; Gau, Jeff M.; Gemmill, Alan W.					Holt, Charlene/0000-0003-2477-6375; Tyler, Milagra/0000-0003-3207-6248; Danaher, Brian/0000-0001-8234-0479			Internet and Face-to-face Cognitive Behavioral Therapy for Postnatal Depression Compared With Treatment as Usual: Randomized Controlled Trial of MumMoodBooster								JOURNAL OF MEDICAL INTERNET RESEARCH				23	12					e17185	10.2196/17185				DEC 8 2021	2021	Background: Previous research has confirmed that symptoms of postnatal depression (PND) can be ameliorated through internet-delivered psychological interventions. Advantages of internet-delivered treatment include anonymity, convenience, and catering to women who are unable to access face-to-face (FTF) treatments. To date, no research has examined the efficacy of such interventions compared direc…									3	0	0	0	1	0	3
J	Jhone, Jin-Ho; Song, In Han; Lee, Mi-Sun; Yoon, Ji Young; Bhang, Soo-Young				Lee, Mi-Sun/P-4276-2019	Lee, Mi-Sun/0000-0003-2918-0546			Is the I-PACE (Interaction of Person-Affect-Cognition-Execution) model valid in South Korea? The effects of adverse childhood experiences (ACEs) on internet gaming disorder and the mediating effect of stress on adolescents								JOURNAL OF BEHAVIORAL ADDICTIONS				10	4			967	982		10.1556/2006.2021.00081				DEC 2021	2021	Background and aims: The purpose of the present study was to investigate the effects of adverse childhood experiences (ACEs) on internet gaming disorder (IGD) and the mediating effect of stress based on the Interaction of Person-Affect-Cognition-Execution (I-PACE) model. Methods: The 2017 survey data from one community addiction management center in South Korea were analyzed. A sample of 3,593 ad…									3	0	0	0	1	0	3
J	Song, Su; Wang, Fangzheng								Innovative Research on the Development of Online Education Mode of Internet Thinking Based on the Discrimination of Learning Attention under the Analysis of Head Posture								SCIENTIFIC PROGRAMMING				2021						7183278	10.1155/2021/7183278				NOV 30 2021	2021	With the rapid development of Internet technology and the popularity of 5G and broadband, online education in China, especially mobile online education, is in full swing. Based on the development status of online education in China, this paper analyzes the innovative application of learning attention discrimination based on head posture analysis in the development of online education mode of Inte…									0	0	0	0	0	0	0
P	GOYAL A A; HAQUE M; SOMANI P; ALI S S M; PARMAR S B; SINGH P; DEVI S P; MUSALE M; MUDLIAR A; BADOLE A; BADOLE S V								Internet of things (IoT) based defined digital marketing strategies approaching unit is provided for defining digital marketing strategy, to direct attention to need for in-depth review of digital marketing strategies and making strategic shift to client-centered marketing strategies					IN202121050102-A	GOYAL A A; HAQUE M; SOMANI P; ALI S S M; PARMAR S B; SINGH P; DEVI S P; MUSALE M; MUDLIAR A; BADOLE A; BADOLE S V																			NOVELTY - The companies are provided with valuable tools to target a larger audience using a combination of emerging technologies and some aspects of traditional marketing. The group, individuals, companies, organizations, businesses and researchers innovation are provided with digital marketing strategies to increase visibility to their target market. The digital marketing strategy is defined us…															0
P	SU Z								Internet-based cognitive impairment screening assessment and rehabilitation training system has secondary screening module that is connected to input end of remote consultation module, and training effect evaluation module that is connected to offline rehabilitation training reservation module					CN113674852-A	SHANGHAI MUYUE INFORMATION TECHNOLOGY																			NOVELTY - The system has a secondary screening module whose output end is connected to the input end of a remote consultation module. The output terminal of a remote consultation module is connected to an input terminal of a cognitive impairment classification determination module. A data comparison module whose input terminal is connected to the output terminal of the cognitive impairment classi…															0
J	Woelfle, Tim; Pless, Silvan; Wiencierz, Andrea; Kappos, Ludwig; Naegelin, Yvonne; Lorscheider, Johannes					Woelfle, Tim/0000-0001-6279-4158; Pless, Silvan/0000-0002-9660-9077; Kappos, Ludwig/0000-0003-4175-5509; Naegelin, Yvonne/0000-0002-1315-4100; Wiencierz, Andrea/0000-0001-8786-7915			Practice Effects of Mobile Tests of Cognition, Dexterity, and Mobility on Patients With Multiple Sclerosis: Data Analysis of a Smartphone-Based Observational Study								JOURNAL OF MEDICAL INTERNET RESEARCH				23	11					e30394	10.2196/30394				NOV 18 2021	2021	Background: Smartphones and their built-in sensors allow for measuring functions in disease-related domains through mobile tests. This could improve disease characterization and monitoring, and could potentially support treatment decisions for multiple sclerosis (MS), a multifaceted chronic neurological disease with highly variable clinical manifestations. Practice effects can complicate the inte…									3	0	0	0	0	0	3
J	Li, Ian; Millard, Michael; Haskelberg, Hila; Hobbs, Megan; Luu, John; Mahoney, Alison				Hobbs, Megan J/F-7353-2013	Hobbs, Megan J/0000-0003-0131-0089; Li, Ian/0000-0002-1595-9850; Mahoney, Alison/0000-0003-1118-4055			COVID-19 related differences in the uptake and effects of internet-based cognitive behavioural therapy for symptoms of obsessive-compulsive disorder								BEHAVIOURAL AND COGNITIVE PSYCHOTHERAPY				50	2			219	236	PII S1352465821000448	10.1017/S1352465821000448		NOV 2021		MAR 2022	2022	Background: The impacts of COVID-19 for people with obsessive-compulsive disorder (OCD) may be considerable. Online cognitive behavioural therapy (iCBT) programmes provide scalable access to psychological interventions, although the effectiveness of iCBT for OCD during COVID-19 has not been evaluated. Aim: This study investigated the uptake and effectiveness of iCBT for OCD (both self- and clinic…									3	0	0	0	0	0	3
J	Rodrigo, Hansapani; Beukes, Eldre W.; Andersson, Gerhard; Manchaiah, Vinaya				Andersson, Gerhard/J-8529-2012; Manchaiah, Vinaya/I-1824-2014	Andersson, Gerhard/0000-0003-4753-6745; Manchaiah, Vinaya/0000-0002-1254-8407			Exploratory Data Mining Techniques (Decision Tree Models) for Examining the Impact of Internet-Based Cognitive Behavioral Therapy for Tinnitus: Machine Learning Approach								JOURNAL OF MEDICAL INTERNET RESEARCH				23	11					e28999	10.2196/28999				NOV 2 2021	2021	Background: There is huge variability in the way that individuals with tinnitus respond to interventions. These experiential variations, together with a range of associated etiologies, contribute to tinnitus being a highly heterogeneous condition. Despite this heterogeneity, a one size fits all approach is taken when making management recommendations. Although there are various management approac…									3	0	0	0	2	0	3
J	Grazzi, L.; Telesca, A.; Rizzoli, P.								Effectiveness of MINDFULNESS by smartphone, for patients with Chronic Migraine and Medication Overuse during the Covid-19 emergency								JOURNAL OF HEADACHE AND PAIN				22	SUPPL 2	SI	P0412							2	NOV 2021	2021										0	0	0	0	0	0	0
J	Johansson, Magnus; Berman, Anne H.; Sinadinovic, Kristina; Lindner, Philip; Hermansson, Ulric; Andreasson, Sven				; Berman, Anne H/C-4636-2011	Hermansson, Ulric/0000-0001-6973-123X; Berman, Anne H/0000-0002-7709-0230; Johansson, Magnus/0000-0001-8583-2620			Effects of Internet-Based Cognitive Behavioral Therapy for Harmful Alcohol Use and Alcohol Dependence as Self-help or With Therapist Guidance: Three-Armed Randomized Trial								JOURNAL OF MEDICAL INTERNET RESEARCH				23	11					e29666	10.2196/29666				NOV 1 2021	2021	Background: Alcohol use is a major contributor to health loss. Many persons with harmful use or alcohol dependence do not obtain treatment because of limited availability or stigma They may use internet-based interventions as an alternative way of obtaining support. Internet-based interventions have previously been shown to be effective in reducing alcohol consumption in studies that included haz…									5	1	0	0	0	0	6
P	ZHANG J; YOU L; CHEN Y; WU B; FU X								Method for detecting intrusion of convolutional neural network module and recurrent neural network based on long-and short-term memory self-encoding classifier under Internet-of-things, involves comparing evaluation indicators of Bidirectional gating cycle unit and long-and short-term memory models					CN113556319-A; CN113556319-B	UNIV HANGZHOU DIANZI																			NOVELTY - The method involves preprocessing network traffic data. A long-and short-term memory (LSTM) self-encoding classifier is designed. A gating cycle unit (GRU)-Auto Encoder-Classifier of a gated loop unit self-encoding classifier is designed. Bidirectional gating cycle unit (BGRU) and bidirectional LSTM (BLSTM) models are established. An optimizer, loss function and number of iterations of …															0
J	Lilja, Josefine Lotten; Ljustina, Mirna Rupcic; Nissling, Linnea; Larsson, Anna Caroline; Weineland, Sandra					Nissling, Linnea/0000-0001-6479-2973; Lilja, Josefine/0000-0003-3623-5760; Weineland, Sandra/0000-0003-2428-4004			Youths' and Parents' Experiences and Perceived Effects of Internet-Based Cognitive Behavioral Therapy for Anxiety Disorders in Primary Care: Mixed Methods Study (vol 42, e26842, 2021)								JMIR PEDIATRICS AND PARENTING				4	4					e35350	10.2196/35350				OCT-DEC 2021	2021										0	0	0	0	0	0	0
J	Lilja, Josefine Lotten; Ljustina, Mirna Rupcic; Nissling, Linnea; Larsson, Anna Caroline; Weineland, Sandra					Nissling, Linnea/0000-0001-6479-2973; Lilja, Josefine/0000-0003-3623-5760; Rupcic Ljustina, Mirna/0000-0002-7904-326X; Weineland, Sandra/0000-0003-2428-4004; Larsson, Anna/0000-0001-7530-3039			Youths' and Parents' Experiences and Perceived Effects of Internet-Based Cognitive Behavioral Therapy for Anxiety Disorders in Primary Care: Mixed Methods Study								JMIR PEDIATRICS AND PARENTING				4	4					e26842	10.2196/26842				OCT-DEC 2021	2021	Background: Anxiety is common among youths in primary care. Face-to-face treatment has been the first choice for clinicians, but during the COVID-19 pandemic, digital psychological interventions have substantially increased. Few studies have examined young people's interest in internet treatment or the attitudes they and their parents have toward it.Objective: This study aims to investigate adole…									0	0	0	0	0	0	0
J	Matsui, Kentaro; Yoshiike, Takuya; Tsuru, Ayumi; Otsuki, Rei; Nagao, Kentaro; Ayabe, Naoko; Hazumi, Megumi; Utsumi, Tomohiro; Yamamoto, Kentaro; Fukumizu, Michio; Kuriyama, Kenichi				Yoshiike, Takuya/AAL-5150-2020	Yoshiike, Takuya/0000-0002-6071-8167; Utsumi, Tomohiro/0000-0002-4673-7230; Matsui, Kentaro/0000-0003-4538-5381			Psychological burden of attention-deficit/hyperactivity disorder traits on medical workers under the COVID-19 outbreak: a cross-sectional web-based questionnaire survey								BMJ OPEN				11	10					e053737	10.1136/bmjopen-2021-053737				OCT 2021	2021	Objectives There are numerous reports on the psychological burden of medical workers after the COVID-19 outbreak; however, no study has examined the influence of developmental characteristics on the mental health of medical workers. The objective of this study was to examine whether the developmental characteristics of medical workers are associated with anxiety and depression after the COVID-19 …									0	0	0	0	1	0	1
J	Miki, Andrew; Lau, Mark A.; Moradian, Hoora								An Open Trial of the Effectiveness, Program Usage, and User Experience of Internet-based Cognitive Behavioural Therapy for Mixed Anxiety and Depression for Healthcare Workers on Disability Leave								JOURNAL OF OCCUPATIONAL AND ENVIRONMENTAL MEDICINE				63	10			865	874		10.1097/JOM.0000000000002248				OCT 2021	2021	Objective: An open trial of an internet-based Cognitive Behavioural Therapy (iCBT) program for healthcare workers was conducted. Methods: Healthcare workers on disability leave who used the iCBT program were assessed on: self-reported depression and anxiety symptoms using the Depression Anxiety Stress Scales-21; and, program usage. Healthcare workers' experience of using iCBT was evaluated in a s…									2	0	0	0	0	0	2
J	Mohta, Richa; Halder, Susmita				Halder, Susmita/ABF-6789-2020	Halder, Susmita/0000-0001-6254-3324			A comparative study on cognitive, emotional, and social functioning in adolescents with and without smartphone addiction								JOURNAL OF INDIAN ASSOCIATION FOR CHILD AND ADOLESCENT MENTAL HEALTH				17	4			44	65						OCT 2021	2021	Background: It has been well established that any form of addiction does not only have physiological impact but also long term cognitive, emotional and social impact. What is noticeable is however that, addiction has now become associated with many behaviours which are actually part of everyday life and is often termed as Behavioural Addiction. One of them being Smartphone Addiction. Although sma…									1	0	0	0	0	0	1
J	Sarnholm, J.; Skuladottir, H.; Ruck, C.; Axelsson, E.; Bonnert, M.; Bragesjo, M.; Venkateshvaran, A.; Olafsdottir, E.; Pedersen, S.; Ljotsson, B.; Braunschweig, F.					Pedersen, Susanne/0000-0001-8055-3251			Effect of internet-delivered cognitive behavioral therapy on quality of life in patients with symptomatic atrial fibrillation								EUROPEAN HEART JOURNAL				42				592	592					1	OCT 2021	2021										0	0	0	0	0	0	0
J	Kang, Chuanyuan; Sun, Shufang; Yang, Zhuangqing; Fan, Xinxin; Yuan, Jing; Xu, Li; Wei, Yujun; Tong, Huiqi; Yang, Jianzhong								The Psychological Effect of Internet-Based Mindfulness-Based Stress Reduction on the Survivors of Breast Cancer During the COVID-19								FRONTIERS IN PSYCHIATRY				12						738579	10.3389/fpsyt.2021.738579				SEP 30 2021	2021	Objective: To examine the efficacy and the role of engagement of an internet-based Mindfulness-based Stress Reduction (iMBSR) for survivors of breast cancer (BC) during the COVID-19 period from January to March in 2020 in China.Methods: 48 survivors of BC were divided into the absentees group and the iMBSR groups according to their attending to the standardized, group-based, 8-week iMBSR. Based o…									3	0	0	0	0	0	3
J	Cebolla, Ausias; Navarrete, Jaime; Gonzalez-Moret, Rafael; Cortes, Xavier; Miguel Soria, Jose; Banos, Rosa M.; Francisco Lison, Juan				BAÑOS, ROSA MARIA/C-6077-2011; Lisón, Juan Francisco/E-8387-2016; Marti, Ausias Cebolla/E-8410-2012; Navarrete, Jaime/AAH-9055-2021	BAÑOS, ROSA MARIA/0000-0003-0626-7665; Lisón, Juan Francisco/0000-0002-4983-4052; Marti, Ausias Cebolla/0000-0002-3456-9743; Navarrete, Jaime/0000-0002-9482-4822			Effectiveness of a Blended Internet-Based Mindfulness Intervention in Inflammatory Bowel Disease Patients: a Mixed-Methods Non-randomized Controlled Trial								MINDFULNESS				12	11			2767	2780		10.1007/s12671-021-01741-2		SEP 2021		NOV 2021	2021	Objectives Patients with inflammatory bowel disease (IBD) usually experience psychosocial impairment and psychiatric comorbidity related to the chronic course, relapsing activity (unpredictable risk of flare), and consequent physical symptoms. One of the psychological approaches which has gained more consideration as a coadjuvant therapy is mindfulness-based intervention (MBI). The purpose of thi…									0	0	0	0	0	0	0
P	NARVEKAR G P; GARG R; SAHEBRAO G; DESHPANDE C; JEDHE G S; NAVECA G P; GOGH R; DESCHUPAN C								Ternary content addressable memory (TCAM) device used in internet routers and switches, has memory that writes first data into address selected row of memory at same time that comparison is performed between second data and other row					US2021295885-A1; EP3886098-A1; CN113436665-A; TW202137214-A; TW777456-B1	MEDIATEK SINGAPORE PTE LTD																			NOVELTY - The ternary content addressable memory (TCAM) device has an input interface which is provided with a first input for receiving first data and a second input for receiving second data. A memory is configured to write the first data into an address selected row of the memory at the same time that a comparison is performed between the second data and other row of the memory which is differ…															0
J	Dumarkaite, Austeja; Truskauskaite-Kuneviciene, Inga; Andersson, Gerhard; Mingaudaite, Julija; Kazlauskas, Evaldas				Kazlauskas, Evaldas/M-2524-2016; Andersson, Gerhard/J-8529-2012; Truskauskaitė-Kunevičienė, Inga/AAO-7290-2021	Kazlauskas, Evaldas/0000-0002-6654-6220; Andersson, Gerhard/0000-0003-4753-6745; Truskauskaitė-Kunevičienė, Inga/0000-0001-6699-6638; Mingaudaite, Julija/0000-0002-2196-2781			Effects of Mindfulness-Based Internet Intervention on ICD-11 Posttraumatic Stress Disorder and Complex Posttraumatic Stress Disorder Symptoms: a Pilot Randomized Controlled Trial								MINDFULNESS				12	11			2754	2766		10.1007/s12671-021-01739-w		SEP 2021		NOV 2021	2021	Objectives A substantial proportion of trauma survivors with posttraumatic stress disorder (PTSD) and complex PTSD (CPTSD) continue to experience symptoms even after trauma-focused therapies. Internet-based interventions could facilitate access to treatment for PTSD and CPTSD. The current pilot study aimed to investigate the effects of mindfulness-based internet intervention on PTSD and CPTSD sym…									2	0	0	0	0	0	2
J	Abedishargh, Najme; Farani, Abbas Ramezani; Gharraee, Banafsheh; Farahani, Hojjatollah								Effectiveness of Internet-Based Cognitive Behavioral Therapy in Weight Loss, Stress, Anxiety, and Depression via Virtual Group Therapy								IRANIAN JOURNAL OF PSYCHIATRY AND BEHAVIORAL SCIENCES				15	3					e113096	10.5812/ijpbs.113096				SEP 2021	2021	Background: The obesity crisis is one of the major public health issues in the 21st century, and depression, anxiety, and stress are the psychological factors that mediate obesity.Objectives: This research was conducted to evaluate the effectiveness of Internet-based cognitive-behavioral therapy (ICBT) in reducing body mass index (BMI), stress, anxiety, and depression in overweight women via a vi…									0	0	0	0	0	0	0
J	Diab, Rami; Bomar, Rebecca; Rinaldi, Christina; Campos, Claudia; Kaplan, Sebastian; Ang, Dennis								Nurse-supported Web-based Cognitive Behavioral Therapy for Chronic Musculoskeletal Pain: An Effectiveness Trial								ARTHRITIS & RHEUMATOLOGY				73		SI	124	246	248					9	SEP 2021	2021										0	0	0	0	0	0	0
J	Grazzi, L.; Telesca, A.; Rizzoli, P.								Effectiveness of MINDFULNESS by smartphone, for patients with Chronic Migraine and Medication Overuse during the Covid-19 emergency								CEPHALALGIA				41	1_SUPPL	SI	P0412	239	239					1_	SEP 2021	2021										0	0	0	0	0	0	0
J	Kawakami, Norito; Imamura, Kotaro; Watanabe, Kazuhiro; Sekiya, Yuki; Sasaki, Natsu; Sato, Nana		SMART CBT Project Team			Sato, Nana/0000-0002-2806-9777; Sekiya, Yuki/0000-0003-4529-6119; Kawakami, Norito/0000-0003-1080-2720; Sasaki, Natsu/0000-0002-6097-5948			Effectiveness of an Internet-Based Machine-Guided Stress Management Program Based on Cognitive Behavioral Therapy for Improving Depression Among Workers: Protocol for a Randomized Controlled Trial								JMIR RESEARCH PROTOCOLS				10	9					e30305	10.2196/30305				SEP 2021	2021	Background: The effect of an unguided internet-based cognitive behavioral therapy (iCBT) stress management program on depression may be enhanced by applying artificial intelligence (AI) technologies to guide participants adopting the program.Objective: The aim of this study is to describe a research protocol to investigate the effect of a newly developed iCBT stress management program adopting AI…									2	0	0	0	0	0	2
J	Ramirez-Hernandez, Diana; Stolwyk, Renerus J.; Ownsworth, Tamara; Wong, Dana				Wong, Dana/AAD-3410-2020	Wong, Dana/0000-0001-9619-1929; Stolwyk, Renerus/0000-0002-4975-3332; Ownsworth, Tamara/0000-0003-1835-7094; Ramirez-Hernandez, Diana/0000-0001-5506-2450			A comparison of systematic instruction, error-based learning and trial and error to train the use of smartphone memory apps after acquired brain injury: A three-armed phase II randomised controlled trial study protocol								BRAIN IMPAIRMENT				22	2			217	232		10.1017/BrImp.2020.10				SEP 2021	2021	Background: The uptake of smartphones as external compensatory memory aids following an acquired brain injury (ABI) in rehabilitation settings is low. Potential reasons for this include professionals not having evidence-based guidelines regarding the best methods to train smartphone use and prospective users not being familiar with technology and/or having memory and learning difficulties. This p…									4	0	0	0	0	0	4
J	Rodriguez, Lindsey M.; Stewart, Sherry H.; Neighbors, Clayton								Effects of a Brief Web-Based Interpersonal Conflict Cognitive Reappraisal Expressive-Writing Intervention on Changes in Romantic Conflict During COVID-19 Quarantine								COUPLE AND FAMILY PSYCHOLOGY-RESEARCH AND PRACTICE				10	3			212	222		10.1037/cfp0000173				SEP 2021	2021	Romantic conflict is known to have escalated during the lockdown period of the COVID-19 pandemic. This research investigates whether a single-session online writing intervention results in changes in romantic conflict among American adults cohabitating during COVID-19 quarantine (May 2020). Participants (N = 716, 50% female; mean age = 51.8 years) completed a baseline assessment which was followe…									3	0	0	0	1	0	3
P	WANG X; LI Z								Smart household body-building mirror based on internet-of-things, has information memory includes data base module, action comparison sub-module and balancing load sub-module, and supporting frame whose side is set with front cover plate					CN113327662-A; CN214588046-U	SHANGHAI SHOUNIAO INTELLIGENT TECHNOLOGY																			NOVELTY - The mirror has a mirror main body embedded in a supporting frame (11). A side of the supporting frame is provided with a front cover plate (12). Another side of the supporting frame is provided with a back cover plate (13). A side surface of the back cover plate is provided with a locating plate (16). An upper side of the mirror main body is provided with a camera. A lower side of the m…															0
J	Sugimoto, Masashi; Kusumi, Takashi; Nagata, Noriko; Ishikawa, Toru					Kusumi, Takashi/0000-0001-7968-2304; Ishikawa, Toru/0000-0003-3204-8335; Nagata, Noriko/0000-0002-2037-1947			Online mobile map effect: how smartphone map use impairs spatial memory								SPATIAL COGNITION AND COMPUTATION				22	1-2			161	183		10.1080/13875868.2021.1969401		AUG 2021		APR 3 2022	2022	This article examined people's spatial memory and navigation performance when they learned an environmental route using a smartphone map and a paper map. Our results showed that the use of a smartphone map impaired spatial learning and knowledge acquisition. Specifically, participants learned a route less accurately when they used a smartphone map than when using a paper map, revealed by a worse …									2	0	0	0	0	0	2
J	Terpstra, Jessy A.; Vaart, Rosalie van der; Ding, He Jie; Kloppenburg, Margreet; Evers, Andrea W. M.				Evers, Andrea/GWV-9705-2022	van der Vaart, Rosalie/0000-0002-8787-4186			Guided internet-based cognitive-behavioral therapy for patients with rheumatic conditions: A systematic review								INTERNET INTERVENTIONS-THE APPLICATION OF INFORMATION TECHNOLOGY IN MENTAL AND BEHAVIOURAL HEALTH				26						100444	10.1016/j.invent.2021.100444		AUG 2021		DEC 2021	2021	Context: Rheumatic conditions have a large impact on both patients and society. Many patients experience adjustment problems, such as symptoms of anxiety and depression and sleep problems, contributing to high healthcare costs. Internet-based cognitive-behavioral therapy (iCBT) has shown to support patients with somatic conditions in coping with their disease, with therapist-guided iCBT usually s…									3	0	0	0	0	0	3
P	KIM Y; CHOI Y; CHANG M; KIM H; UM J; CHOE Y R; JANG M Y; KIM H N; UM J H								Electronic device such as smartphones for notifying an application of a timer set without abruptly terminated during the gradual effect comprises a display with a memory that stores instructions to set a condition for an execution time					WO2021162401-A1; KR2021101700-A	SAMSUNG ELECTRONICS CO LTD																			NOVELTY - The electronic device (101) comprises a display (160) with memory (130) that stores instructions and at least one processor (120) electrically connected to the display and the memory. The processor is configured to set a condition related to the execution time of at least one application of an electronic device. The application is executed and determines an accumulated execution time du…															0
J	Brand, Matthias; Mueller, Astrid; Stark, Rudolf; Steins-Loeber, Sabine; Klucken, Tim; Montag, Christian; Diers, Martin; Wolf, Oliver T.; Rumpf, Hans-Jurgen; Woelfling, Klaus; Wegmann, Elisa				Wegmann, Elisa/GXH-7386-2022; Montag, Christian/H-6536-2019; Diers, Martin/M-9155-2013; Klucken, Tim/F-7669-2013	Montag, Christian/0000-0001-8112-0837; Diers, Martin/0000-0002-3257-7299; Klucken, Tim/0000-0003-2433-6652; Brand, Matthias/0000-0002-4831-9542; Wolf, Oliver T./0000-0002-9320-2124; Muller, Astrid/0000-0001-6176-2947; Rumpf, Hans-Juergen/0000-0001-6848-920X			Addiction Research Unit: Affective and cognitive mechanisms of specific Internet-use disorders								ADDICTION BIOLOGY				26	6					e13087	10.1111/adb.13087		AUG 2021		NOV 2021	2021	In the eleventh International Classification of Diseases (ICD-11) of the World Health Organization, gambling disorder and gaming disorder are included in the category 'disorders due to addictive behaviours', which can be specified further as occurring either predominantly offline or predominantly online. Other specific problematic behaviours may be considered for the category 'other specified dis…									6	0	0	0	1	0	6
J	Albers, Eline; Nijhof, Linde N.; van der Sprenkel, Emma E. Berkelbach; van de Putte, Elise M.; Nijhof, Sanne L.; Knoop, Hans				Nijhof, Sanne/ABG-4294-2020; Knoop, Hans/D-3264-2009	Nijhof, Sanne/0000-0003-1538-5014; Knoop, Hans/0000-0001-7763-3517; Berkelbach van der Sprenkel, Emma/0000-0003-3284-6521			Effectiveness of Internet-Based Cognitive Behavior Therapy (Fatigue in Teenagers on the Internet) for Adolescents With Chronic Fatigue Syndrome in Routine Clinical Care: Observational Study								JOURNAL OF MEDICAL INTERNET RESEARCH				23	8					e24839	10.2196/24839				AUG 13 2021	2021	Background: Internet-based cognitive behavior therapy (I-CBT) for adolescents with chronic fatigue syndrome/myalgic encephalomyelitis (CFS/ME) has been shown to be effective in a randomized controlled trial (RCT; Fatigue in Teenagers on the Internet [FITNET]). FITNET can cause a significant reduction in fatigue and disability.Objective: We aimed to investigate whether FITNET treatment implemented…									0	0	0	0	0	0	0
P	SOMKUNWAR R K; GUPTA A K; SHIKALGAR F; MARAL S; KAPDI R; PAITHANKAR A								Hybrid model for identification of false information in web container, includes long short-term memory plus global vectors as effective and highly accurate model					IN202121032028-A	SOMKUNWAR R K; GUPTA A K; SHIKALGAR F; MARAL S; KAPDI R; PAITHANKAR A																			NOVELTY - Hybrid model includes long short-term memory (LSTM) plus global vectors (GloVe) as an effective and highly accurate model. USE - Hybrid model for identification of false information in a web container. ADVANTAGE - The hybrid model provides an ongoing investigation of factors to improve the availability of status in non-existent issues.															0
J	Choi, Taeyeong; Park, Jae Woo; Kim, Dai-Jin					Kim, Dai Jin/0000-0001-9408-5639; Choi, Taeyeong/0000-0002-8337-1960			The Effect of Stress on Internet Game Addiction Trends in Adults: Mindfulness and Conscientiousness as Mediators								PSYCHIATRY INVESTIGATION				18	8			779	788		10.30773/pi.2020.0034				AUG 2021	2021	Objective This study examined the mediating effect of mindfulness and consciousness among five factors on the effect of stress on Internet game addiction tendency. Methods An online survey was conducted on 400 men and women between their 20s and 40s across Korea. The scales used in the study were the Internet game addiction scale based on the DSM-5, Perceived Stress Scale, Mindfulness Scale, and …									0	0	0	0	0	0	0
J	Howell, David R.; Seehusen, Corrine N.; Wingerson, Mathew J.; Wilson, Julie C.; Lynall, Robert C.; Lugade, Vipul				; Lynall, Robert/M-2888-2014	Howell, David/0000-0002-2955-0191; Lugade, Vipul/0000-0001-7226-6260; Lynall, Robert/0000-0002-0785-6640			Reliability and Minimal Detectable Change for a Smartphone-Based Motor-Cognitive Assessment: Implications for Concussion Management								JOURNAL OF APPLIED BIOMECHANICS				37	4			380	387		10.1123/jab.2020-0391				AUG 2021	2021	Our purpose was to investigate the reliability and minimal detectable change characteristics of a smartphone-based assessment of single- and dual-task gait and cognitive performance. Uninjured adolescent athletes (n = 17; mean age = 16.6, SD = 1.3 y; 47% female) completed assessments initially and again 4 weeks later. The authors collected data via an automated smartphone-based application while …									1	0	0	0	0	0	1
J	Pang, Yanghee; Kim, Oksoo					Pang, Yanghee/0000-0003-3768-156X			Effects of Smartphone-Based Compensatory Cognitive Training and Physical Activity on Cognition, Depression, and Self-Esteem in Women with Subjective Cognitive Decline								BRAIN SCIENCES				11	8					1029	10.3390/brainsci11081029				AUG 2021	2021	Subjective cognitive decline is a symptom that may appear in the early stages of Alzheimer's disease. This study examined the effects of smartphone-based calendar training and walking exercise regimen on postmenopausal women experiencing subjective cognitive decline. Experimental group 1 participated in both calendar training and walking exercise, group 2 participated in calendar training only, a…									2	0	0	0	0	0	2
J	Aspvall, Kristina; Sampaio, Filipa; Lenhard, Fabian; Melin, Karin; Norlin, Lisa; Serlachius, Eva; Mataix-Cols, David; Andersson, Erik					Melin, Karin/0000-0002-3297-7735			Cost-effectiveness of Internet-Delivered vs In-Person Cognitive Behavioral Therapy for Children and Adolescents With Obsessive-Compulsive Disorder								JAMA NETWORK OPEN				4	7					e2118516	10.1001/jamanetworkopen.2021.18516				JUL 30 2021	2021	IMPORTANCE Therapist-guided, internet-delivered cognitive behavioral therapy is an effective treatment option for children and adolescents with obsessive-compulsive disorder, but to our knowledge, its cost-effectiveness compared with traditional in-person treatment has not been established.OBJECTIVE To evaluate the cost-effectiveness of guided internet-delivered cognitive behavioral therapy imple…									3	0	0	0	0	0	3
J	Baminiwatta, Anuradha; Solangaarachchi, Indrajith					Baminiwatta, Anuradha/0000-0002-5495-2029			Trends and Developments in Mindfulness Research over 55 Years: A Bibliometric Analysis of Publications Indexed in Web of Science								MINDFULNESS				12	9			2099	2116		10.1007/s12671-021-01681-x		JUL 2021		SEP 2021	2021	Objectives This study aimed to identify historical developments, active research areas, and emerging trends within scientific literature on mindfulness published so far, using bibliometric methods. We also aimed to identify prominent journals, authors, organizations, and countries in the field of mindfulness. Methods Articles or reviews which mention mindfulness in the title, abstract, or keyword…									19	0	0	0	0	0	19
J	Grieve, Peter; Egan, Sarah J.; Andersson, Gerhard; Carlbring, Per; Shafran, Roz; Wade, Tracey D.				Andersson, Gerhard/J-8529-2012; Carlbring, Per/D-3628-2009	Andersson, Gerhard/0000-0003-4753-6745; Carlbring, Per/0000-0002-2172-8813; Wade, Tracey/0000-0003-4402-770X; Shafran, Roz/0000-0003-2729-4961; Egan, Sarah/0000-0002-3715-4009; Grieve, Pete/0000-0001-7829-9143			The impact of internet-based cognitive behaviour therapy for perfectionism on different measures of perfectionism: a randomised controlled trial								COGNITIVE BEHAVIOUR THERAPY				51	2			130	142		10.1080/16506073.2021.1928276		JUL 2021		MAR 4 2022	2022	The current study investigated the impact of an 8-module internet-based cognitive behaviour therapy for perfectionism (ICBT-P) across a variety of perfectionism subscales. Undergraduate students who identified as having a problem with perfectionism were randomized to receive the intervention (n = 41), and were free to choose the number of treatment modules they completed over a 4-week period, whi…									3	0	0	0	1	0	3
J	McCrone, Paul; Everitt, Hazel; Landau, Sabine; Little, Paul; Bishop, Felicity L.; O'Reilly, Gilly; Sibelli, Alice; Holland, Rachel; Hughes, Stephanie; Windgassen, Sula; Goldsmith, Kim; Coleman, Nicholas; Logan, Robert; Chalder, Trudie; Moss-Morris, Rona				Goldsmith, Kimberley/B-9107-2011	Goldsmith, Kimberley/0000-0002-0620-7868; McCrone, Paul/0000-0001-7001-4502; Holland, Rachel/0000-0002-8630-2821; Moss-Morris, Rona/0000-0002-2927-3446; Everitt, Hazel/0000-0001-7362-8403; Bishop, Felicity/0000-0002-8737-6662; Chalder, Trudie/0000-0003-0775-1045; Landau, Sabine/0000-0002-3615-8075; Hughes, Stephanie/0000-0003-4801-8245			Cost effectiveness of therapist delivered cognitive behavioural therapy and web-based self-management in irritable bowel syndrome: the ACTIB randomised trial								BMC GASTROENTEROLOGY				21	1					276	10.1186/s12876-021-01848-9				JUL 6 2021	2021	Background Telephone therapist delivered CBT (TCBT) and web-based CBT (WCBT) have been shown to be significantly more clinically effective than treatment as usual (TAU) at reducing IBS symptom severity and impact at 12 months in adults with refractory IBS. In this paper we assess the cost-effectiveness of the interventions. Methods Participants were recruited from 74 general practices and three g…									0	0	0	0	0	0	0
J	Gao, Xinyu; Zhang, Mengzhe; Yang, Zhengui; Wen, Mengmeng; Huang, Huiyu; Zheng, Ruiping; Wang, Weijian; Wei, Yarui; Cheng, Jingliang; Han, Shaoqiang; Zhang, Yong								Structural and Functional Brain Abnormalities in Internet Gaming Disorder and Attention-Deficit/Hyperactivity Disorder: A Comparative Meta-Analysis								FRONTIERS IN PSYCHIATRY				12						679437	10.3389/fpsyt.2021.679437				JUL 1 2021	2021	Background: Patients with Internet gaming disorder (IGD) and attention-deficit/hyperactivity disorder (ADHD) have high comorbidity but it is still unknown whether these disorders have shared and distinctive neuroimage alterations. Objective: The aim of this meta-analysis was to identify shared and disorder-specific structural, functional, and multimodal abnormalities between IGD and ADHD. Methods…									10	0	0	0	1	0	10
J	Kall, Anton; Back, Malin; Welin, Camilla; Aman, Hanna; Bjerkander, Rasmus; Wanman, Matilda; Lindegaard, Tomas; Berg, Matilda; Moche, Hajdi; Shafran, Roz; Andersson, Gerhard				Bäck, Malin/AAY-4883-2021; Andersson, Gerhard/J-8529-2012	Andersson, Gerhard/0000-0003-4753-6745; Kall, Anton/0000-0003-1579-8791; Moche, Hajdi/0000-0001-8494-8701; Shafran, Roz/0000-0003-2729-4961			Therapist-Guided Internet-Based Treatments for Loneliness: A Randomized Controlled Three-Arm Trial Comparing Cognitive Behavioral Therapy and Interpersonal Psychotherapy								PSYCHOTHERAPY AND PSYCHOSOMATICS				90	5			351	358		10.1159/000516989		JUN 2021		AUG 2021	2021	Introduction: Chronic loneliness has been linked to many adverse outcomes, including mental health problems. Psychological treatment of loneliness can be effective, but the evidence base is limited. Objective: To investigate the efficacy of 2 internet-based interventions based on cognitive behavioral therapy (ICBT) and interpersonal psychotherapy (IIPT) relative to a wait-list control group and e…									8	0	0	0	2	0	8
J	Wu, Xingzhe; Wang, Zhi; Zhang, Hongpo; Yuan, Peiming; Yu, Quanlei; Zhou, Zhijin; Zhao, Qingbai				yu, quanlei/AFL-6336-2022				Effects of Internet Language Related to COVID-19 on Mental Health in College Students: The Mediating Effect of Cognitive Flexibility								FRONTIERS IN PSYCHOLOGY				12						600268	10.3389/fpsyg.2021.600268				JUN 14 2021	2021	During the COVID-19 pandemic, Internet language (INL) has influenced daily life extensively. However, the process by which INL influences people's psychology and behavior is unclear. This study explored the effects of INL on mental health (anxiety and depression). A pilot study was conducted to develop a qualified scale for INL related to COVID-19 (CINL) in college students using an online questi…									2	0	0	0	0	0	2
J	Penedo, Frank J.; Fox, Rina S.; Walsh, Emily A.; Yanez, Betina; Miller, Gregory E.; Oswald, Laura B.; Estabrook, Ryne; Chatterton, Robert T.; Mohr, David C.; Begale, Mark J.; Flury, Sarah C.; Perry, Kent; Kundu, Shilajit D.; Moreno, Patricia I.					Moreno, Patricia/0000-0002-3083-6461			Effects of web-based cognitive behavioral stress management and health promotion interventions on neuroendocrine and inflammatory markers in men with advanced prostate cancer: A randomized controlled trial								BRAIN BEHAVIOR AND IMMUNITY				95				168	177		10.1016/j.bbi.2021.03.014		JUN 2021		JUL 2021	2021	Cognitive behavioral stress management (CBSM) improves quality of life and mitigates stress biology in patients with early-stage cancer, including men with localized prostate cancer. However, treatments for advanced prostate cancer like androgen deprivation therapy (ADT) can lead to significant symptom burden that may be further exacerbated by stress-induced inflammation and cortisol dysregulatio…									2	0	0	0	1	0	2
J	Furukawa, Toshi A.; Suganuma, Aya; Ostinelli, Edoardo G.; Andersson, Gerhard; Beevers, Christopher G.; Shumake, Jason; Berger, Thomas; Boele, Florien Willemijn; Buntrock, Claudia; Carlbring, Per; Choi, Isabella; Christensen, Helen; Mackinnon, Andrew; Dahne, Jennifer; Huibers, Marcus J. H.; Ebert, David D.; Farrer, Louise; Forand, Nicholas R.; Strunk, Daniel R.; Ezawa, Iony D.; Forsell, Erik; Kald…				Gilbody, Simon/AAY-3720-2021; Strunk, Daniel R/F-4153-2011; Carlbring, Per/D-3628-2009; Ostinelli, Edoardo Giuseppe/AAS-2694-2021; Shumake, Jason/AAP-3506-2020; Furukawa, Toshi A./B-9259-2011; Rosso, Isabelle M/AAA-6166-2019; van Straten, Annemieke/P-8495-2019; Andersson, Gerhard/J-8529-2012; Richards, Derek/I-3304-2019; Montero-Marin, Jesus/ABG-8919-2020; Lundgren, Johan/G-7269-2017; Beevers, Ch…	Gilbody, Simon/0000-0002-8236-6983; Strunk, Daniel R/0000-0002-7444-0741; Carlbring, Per/0000-0002-2172-8813; Ostinelli, Edoardo Giuseppe/0000-0002-8717-0832; Shumake, Jason/0000-0003-4655-436X; Furukawa, Toshi A./0000-0003-2159-3776; van Straten, Annemieke/0000-0001-6875-2215; Andersson, Gerhard/0000-0003-4753-6745; Richards, Derek/0000-0003-0871-4078; Montero-Marin, Jesus/0000-0001-5677-1662; K…			Dismantling, optimising, and personalising internet cognitive behavioural therapy for depression: a systematic review and component network meta-analysis using individual data								LANCET PSYCHIATRY				8	6			500	511		10.1016/S2215-0366(21)00077-8				JUN 2021	2021	Findings We identified 76 RCTs, including 48 trials contributing individual participant data (11 704 participants) and 28 trials with aggregate data (6474 participants). The participants' weighted mean age was 42.0 years and 12 406 (71%) of 17 521 reported were women. There was suggestive evidence that behavioural activation might be beneficial (iMD -1.83 [95% credible interval (CrI) -2.90 to -0.…									31	0	0	0	6	0	31
J	Johansson, Peter								Cardiovascular disease and internet-cognitive behavioral therapy impact on depression and self-care behaviours								INTERNATIONAL JOURNAL OF BEHAVIORAL MEDICINE				28	SUPPL 1		98	S49	S49					1	JUN 2021	2021										0	0	0	0	0	0	0
J	Li, Chunxiao; Kee, Ying Hwa; Zhang, Chun-Qing; Fan, Rong				Li, Chunxiao/GRY-0330-2022; Li, Chunxiao/J-3858-2016; Scalvedi, Beatrice/AAC-5646-2022; Zhang, Chun-Qing/AAC-5508-2019; Kee, Ying Hwa/G-3863-2016	Li, Chunxiao/0000-0002-9959-5029; Li, Chunxiao/0000-0002-9959-5029; Zhang, Chun-Qing/0000-0002-0683-4570; Kee, Ying Hwa/0000-0003-2839-0461			Predicting Effects of ADHD Symptoms and Mindfulness on Smartphone Overuse in Athletes: A Basic Psychological Needs Perspective								SUSTAINABILITY				13	11					6027	10.3390/su13116027				JUN 2021	2021	Informed by basic psychological need theory, this study was undertaken to examine the relationship between self-reported symptoms of attention deficit hyperactivity disorder (ADHD), mindfulness, basic psychological need satisfaction/frustration, and smartphone overuse among athletes. Athletes (n = 360, M-age = 20.27, male = 72.5%) completed a survey that measured the outcomes of interest. Path an…									0	0	0	0	0	0	0
J	Matsukida, Kento; Iwaya, Nanako; Tanobe, Kaho; Machida, Minori; Lee, Steve K.; Tayama, Jun								Effect of Attention Bias Modification on Internet Gaming Disorder								INTERNATIONAL JOURNAL OF BEHAVIORAL MEDICINE				28	SUPPL 1			S22	S23					1	JUN 2021	2021										0	0	0	0	0	0	0
J	Mueller, Fabiola; Abrahams, Harriet; Braamse, Annemarie; Nieuwkerk, Pythia; Knoop, Hans				Knoop, Hans/D-3264-2009; Müller, Fabiola/AFM-7755-2022	Knoop, Hans/0000-0001-7763-3517; Müller, Fabiola/0000-0002-0412-7469			Mediators of the positive effect of Internet-based Cognitive Behavioral Therapy on fatigue severity in cancer survivors								INTERNATIONAL JOURNAL OF BEHAVIORAL MEDICINE				28	SUPPL 1			S146	S146					1	JUN 2021	2021										0	0	0	0	0	0	0
J	Shaffer, Kelly M.; Finkelstein, Eric A.; Camacho, Fabian; Ingersoll, Karen S.; Thorndike, Frances; Ritterband, Lee M.				Shaffer, Kelly/AAG-9849-2020	Shaffer, Kelly/0000-0002-9749-8006			Effects of an Internet-Based Cognitive Behavioral Therapy for Insomnia Program on Work Productivity: A Secondary Analysis								ANNALS OF BEHAVIORAL MEDICINE				55	6			592	599		10.1093/abm/kaaa085				JUN 2021	2021	Background Cognitive-behavioral therapy for insomnia (CBT-I) may improve productivity along with insomnia symptoms, but the long-term duration of productivity gains is unknown.Purpose In this secondary analysis, effects of Internet-delivered CBT-I on work-related and daily activity productivity were examined through 1 year post-treatment.Methods Adults with chronic insomnia (N = 303) were randomi…									1	0	0	0	0	0	1
J	Terpstra, Jessy; van der Vaart, Rosalie; Ding, He Jie; Kloppenburg, Margreet; Evers, Andrea				Evers, Andrea/GWV-9705-2022				Guided internet-based cognitive-behavioral therapy for patients with rheumatic conditions: A systematic review								INTERNATIONAL JOURNAL OF BEHAVIORAL MEDICINE				28	SUPPL 1			S36	S36					1	JUN 2021	2021										0	0	0	0	0	0	0
J	Johansson, Peter; Jaarsma, Tiny; Andersson, Gerhard; Lundgren, Johan				Lundgren, Johan G/G-7269-2017; Andersson, Gerhard/J-8529-2012	Lundgren, Johan G/0000-0003-3964-747X; Andersson, Gerhard/0000-0003-4753-6745; Johansson, Peter/0000-0001-7431-2873			The impact of internet-based cognitive behavioral therapy and depressive symptoms on self-care behavior in patients with heart failure: A secondary analysis of a randomised controlled trial								INTERNATIONAL JOURNAL OF NURSING STUDIES				116						103454	10.1016/j.ijnurstu.2019.103454		MAY 2021		APR 2021	2021	Background: Patients with chronic heart failure may require treatment of depressive symptoms to improve self-care behaviour.& nbsp; Objectives: To investigate the impact of internet-based cognitive behavioral therapy (CBT) on self-care behaviour in heart failure patients, and to study the association between changes in depressive symptoms and changes in self-care behaviour.& nbsp; & nbsp;Design: …									5	0	0	0	0	0	5
J	Oh, Jeeyun					Oh, Jeeyun/0000-0003-4729-1370			Quantity vs. Quality of Interactions: The Combinatory Effects of Website Interactivity and Need for Cognition on Anti-Smoking Message Perceptions and Smoking Attitudes								MASS COMMUNICATION AND SOCIETY				25	3			434	463		10.1080/15205436.2021.1925299		MAY 2021		MAY 4 2022	2022	This study attempts to reconcile disparate findings on the combinatory effect of website interactivity and need for cognition (NFC) by combining user interface literature and dual-process theories. It conducted two experiments and examined how two types of interactivity led to anti-smoking message perceptions through different mechanisms. Study 1 (N = 327) investigated the impact of functional in…									0	0	0	0	0	0	0
J	Asfar, Taghrid; Koru-Sengul, Tulay; Annane, Debra; McClure, Laura A.; Perez, Amanda; Antoni, Michael A.; Brewer, Judson; Lee, David J.					Koru-Sengul, Tulay/0000-0003-0974-8405; Brewer, Judson/0000-0001-8984-6704; Asfar, Taghrid/0000-0003-1133-9723; Antoni, Michael/0000-0002-3971-0873			Reach versus effectiveness: The design and protocol of randomized clinical trial testing a smartphone application versus in-person mindfulness-based smoking cessation intervention among young cancer survivors								CONTEMPORARY CLINICAL TRIALS COMMUNICATIONS				22						100784	10.1016/j.conctc.2021.100784		MAY 2021		JUN 2021	2021	Approximately 45% of young cancer survivors (18-40 years) are cigarette smokers. Continued smoking after cancer diagnosis leads to lower survival rates. A major logistical problem with smoking cessation efforts in this group is their geographic dispersion which makes them hard to reach. In addition, depression is a major predictor of smoking relapse and its rates are roughly twice as high in canc…									0	0	0	0	0	0	0
J	Park, Soyoung; Strover, Sharon; Choi, Jaewon; Schnell, MacKenzie					Park, Soyoung/0000-0002-9533-9191; Strover, Sharon/0000-0001-9385-2146			Mind games: A temporal sentiment analysis of the political messages of the Internet Research Agency on Facebook and Twitter								NEW MEDIA & SOCIETY										1.46144e+16	10.1177/14614448211014355		MAY 2021			2021	This study examines the temporal dynamics of emotional appeals in Russian campaign messages used in the 2016 election. Communications on two giant social media platforms, Facebook and Twitter, are analyzed to assess emotion in message content and targeting that may have contributed to influencing people. The current study conducts both computational and qualitative investigations of the Internet …									4	0	0	0	0	0	4
J	Aspvall, Kristina; Andersson, Erik; Melin, Karin; Norlin, Lisa; Eriksson, Viktor; Vigerland, Sarah; Jolstedt, Maral; Silverberg-Moerse, Maria; Wallin, Lena; Sampaio, Filipa; Feldman, Inna; Bottai, Matteo; Lenhard, Fabian; Mataix-Cols, David; Serlachius, Eva					Melin, Karin/0000-0002-3297-7735			Effect of an Internet-Delivered Stepped-Care Program vs In-Person Cognitive Behavioral Therapy on Obsessive-Compulsive Disorder Symptoms in Children and Adolescents: A Randomized Clinical Trial								JAMA-JOURNAL OF THE AMERICAN MEDICAL ASSOCIATION				325	18			1863	1873		10.1001/jama.2021.3839				MAY 11 2021	2021	Key PointsQuestionIs internet-delivered cognitive behavioral therapy (CBT) implemented in a stepped-care model noninferior to in-person CBT for children and adolescents with obsessive-compulsive disorder? FindingsIn this randomized, noninferiority clinical trial, 152 children and adolescents with obsessive-compulsive disorder were treated with an internet-delivered CBT program followed by traditi…									10	0	0	0	1	0	10
J	Piera-Jimenez, Jordi; Etzelmueller, Anne; Kolovos, Spyros; Folkvord, Frans; Lupianez-Villanueva, Francisco				Lupiáñez-Villanueva, Francisco/N-1178-2019; Jiménez, Jordi Piera/AAQ-1297-2020	Lupiáñez-Villanueva, Francisco/0000-0001-5361-7678; Jiménez, Jordi Piera/0000-0001-6471-9979; Folkvord, Frans/0000-0001-7602-3792			Guided Internet-Based Cognitive Behavioral Therapy for Depression: Implementation Cost-Effectiveness Study								JOURNAL OF MEDICAL INTERNET RESEARCH				23	5					e27410	10.2196/27410				MAY 11 2021	2021	Background: Major depressive disorder is a chronic condition; its prevalence is expected to grow with the aging trend of high-income countries. Internet-based cognitive-behavioral therapy has proven efficacy in treating major depressive disorder.Objective: The objective of this study was to assess the cost-effectiveness of implementing a community internet-based cognitive behavioral therapy inter…									4	0	0	0	0	0	4
J	Putra, B. P.; Putra, F. N.				Putra, Boby Pratama/AAY-3876-2021	Putra, Boby Pratama/0000-0003-0501-0227			The potential benefits of internet-based cognitive behavioural therapy for improving psychosocial aspects, sexual functioning, and treatment-induced menopausal symptoms among breast cancer survivors: Systematic review and meta-analysis								ANNALS OF ONCOLOGY				32			145P	S83	S83		10.1016/j.annonc.2021.03.159		MAY 2021	2	MAY 2021	2021						ESMO Breast Cancer Virtual CongressESMO Breast Cancer Virtual Congress	MAY 05-08, 2021MAY 05-08, 2021	European Soc Med OncolEuropean Soc Med Oncol	ELECTR NETWORKELECTR NETWORK	0	0	0	0	0	0	0
J	Siengsukon, Catherine F; Beck, Eber Silveira Jr; Drerup, Michelle								Feasibility and Treatment Effect of a Web-Based Cognitive Behavioral Therapy for Insomnia Program in Individuals with Multiple Sclerosis: A Pilot Randomized Controlled Trial.								International journal of MS care				23	3			107	113		10.7224/1537-2073.2019-122				2021 May-Jun	2021	BACKGROUND: At least 40% of individuals with multiple sclerosis (MS) experience chronic insomnia. Cognitive behavioral therapy for insomnia (CBT-I) is an effective treatment for insomnia symptoms in individuals with MS. Delivery of CBT-I using Web-based applications has been shown to be effective and may increase access to CBT-I for individuals with MS who have mobility difficulties, experience f…									2	0	0	0	0	0	2
J	McCall, Hugh C.; Hadjistavropoulos, Heather D.; Sundstrom, Christopher Richard Francis				Sundström, Christopher/ABH-5379-2020	Sundström, Christopher/0000-0003-4237-7159; Hadjistavropoulos, Heather/0000-0002-7092-9056			Exploring the Role of Persuasive Design in Unguided Internet-Delivered Cognitive Behavioral Therapy for Depression and Anxiety Among Adults: Systematic Review, Meta-analysis, and Meta-regression								JOURNAL OF MEDICAL INTERNET RESEARCH				23	4					e26939	10.2196/26939				APR 29 2021	2021	Background: Internet-delivered cognitive behavioral therapy (ICBT) is an effective treatment that can overcome barriers to mental health care. Various research groups have suggested that unguided ICBT (ie, ICBT without therapist support) and other eHealth interventions can be designed to enhance user engagement and thus outcomes. The persuasive systems design framework captures most design recomm…									7	0	0	0	0	0	7
J	Engelmann, Ines; Luebke, Simon M.; Kessler, Sabrina H.				Luebke, Simon M./AAJ-6648-2021; Kessler, Sabrina/T-5573-2018	Kessler, Sabrina/0000-0003-1858-7041; Engelmann, Ines/0000-0002-3236-9895; Luebke, Simon/0000-0003-3398-6649			Effects of News Factors on Users' News Attention and Selective Exposure on a News Aggregator Website								JOURNALISM STUDIES				22	6	SI		780	798		10.1080/1461670X.2021.1889395				APR 26 2021	2021	Do journalistic relevance criteria still matter in digital news environments where news is selected and aggregated by algorithms? This article investigates how news factors (e.g., conflict, power elite) influence users' news attention and selective exposure on the news aggregator website Google News. Alongside direct effects, the study also examines indirect effects of news factors on users' news…									1	0	0	0	0	0	1
J	Kaiser, Tim; Boschloo, Lynn; Berger, Thomas; Meyer, Bjorn; Spaeth-Nellissen, Christina; Schroeder, Johanna; Hohagen, Fritz; Moritz, Steffen; Klein, Jan Philipp				Klein, Jan Philipp/ABH-4625-2020; Kaiser, Tim/S-9339-2019	Klein, Jan Philipp/0000-0001-9882-2261; Kaiser, Tim/0000-0002-6307-5347			Maintaining Outcomes of Internet-Delivered Cognitive-Behavioral Therapy for Depression: A Network Analysis of Follow-Up Effects								FRONTIERS IN PSYCHIATRY				12						598317	10.3389/fpsyt.2021.598317				APR 20 2021	2021	Background: Depression is a highly prevalent mental disorder, but only a fraction of those affected receive evidence-based treatments. Recently, Internet-based interventions were introduced as an efficacious and cost-effective approach. However, even though depression is a heterogenous construct, effects of treatments have mostly been determined using aggregated symptom scores. This carries the r…									0	0	0	0	0	0	0
J	Hellem, Tracy; Benavides-Vaello, Sandra; Taylor-Piliae, Ruth					Hellem, Tracy/0000-0001-7892-4498			National Internet-Based Survey of the Use, Barriers, Reasons and Beliefs of Mind-Body Practices During the Early Months of the COVID-19 Pandemic								JOURNAL OF EVIDENCE-BASED INTEGRATIVE MEDICINE				26						2515690X211006332	10.1177/2515690X211006332				APR 7 2021	2021	The purpose of this study was to learn about the use, barriers, reasons and beliefs regarding mind-body practices among adults living in the United States during the beginning months of the 2019 novel coronavirus disease (COVID-19) pandemic. An on-line survey was developed following the Checklist for Reporting Results of Internet e-Surveys (CHERRIES) guidelines and using the online survey softwar…									2	0	0	0	0	0	2
J	Jensen, E.; Linnet, J.; Holmberg, T.; Tarp, K.; Nielsen, J.								Effectiveness of internet-based cognitive behavioural therapy for binge eating disorder								EUROPEAN PSYCHIATRY				64		SI	EPP0572	S344	S345		10.1192/j.eurpsy.2021.923			1	APR 2021	2021										0	0	0	0	0	0	0
J	Liu, Xun; Jiang, Jiguo; Zhang, Yanli								Effects of Logotherapy-Based Mindfulness Intervention on Internet Addiction among Adolescents during the COVID-19 Pandemic								IRANIAN JOURNAL OF PUBLIC HEALTH				50	4			789	797						APR 2021	2021	Background: The global outbreak of the novel coronavirus pneumonia (COVID-19) has seriously affected people's work and lives. Disaster-related traumatic stress events increase the risk of substance abuse. Therefore, the COVID-19 outbreak, as a stress event, inevitably has a negative impact on Chinese adolescents with Internet addiction.Methods: In 2020, 1787 copies of the questionnaire were rando…									5	0	0	0	1	0	5
P									Device for storing melodies, has memory unit which is provided with database with comparison tones, output unit that is connected to processing unit and data interface which is provided to voice databases accessible through Internet					DE202021000198-U1	GLEI 2 N T																			NOVELTY - The device has a processing unit (6) which is connected to a microphone (2) by a data line. The processing unit is provided with an analog-digital converter and a processor (4). A memory unit (10) is connected to the processing unit by a data line and is provided with a database with comparison tones. An output unit (8) is connected to the processing unit by a data line. A data interfac…															0
J	Lim, Julian; Leow, Zaven; Ong, Jason; Pang, Ly-Shan; Lim, Eric				Nazari, Nabi/AAK-6650-2020; Lim, Julian/E-6844-2011; Nazari, Nabi/AAK-6650-2020	Nazari, Nabi/0000-0002-1468-8032; Ong, Jason/0000-0002-7571-6738; Leow, Zaven/0000-0002-9311-9806; Lim, Julian/0000-0002-1214-6758; Pang, Ly-Shan/0000-0002-9940-6232; Nazari, Nabi/0000-0003-3771-3699			Effects of Web-Based Group Mindfulness Training on Stress and Sleep Quality in Singapore During the COVID-19 Pandemic: Retrospective Equivalence Analysis								JMIR MENTAL HEALTH				8	3					e21757	10.2196/21757				MAR 15 2021	2021	Background: The COVID-19 pandemic has negatively impacted psychological health Mindfulness training, which helps individuals attend to the present moment with a nonjudgmental attitude, improves sleep and reduces stress during regular times. Mindfulness training may also be relevant to the mitigation of harmful health consequences during acute crises. However, certain restrictions may necessitate …									6	0	0	0	1	1	6
J	Lee, Jung; Bae, Sujin; Kim, Bung Nyun; Han, Doug Hyun				Bae, Sujin/AAQ-7572-2021				Impact of attention-deficit/hyperactivity disorder comorbidity on longitudinal course in Internet gaming disorder: a 3-year clinical cohort study								JOURNAL OF CHILD PSYCHOLOGY AND PSYCHIATRY				62	9			1110	1119		10.1111/jcpp.13380		MAR 2021		SEP 2021	2021	Background Although attention-deficit/hyperactivity disorder (ADHD) symptoms were identified as a key risk factor for Internet gaming disorder (IGD), the effect of ADHD comorbidity on longitudinal course of IGD in the clinical population remains to be further examined. This study aimed to investigate whether ADHD comorbidity in IGD patients affects the recovery, recurrence rates, and trajectories…									7	0	0	0	1	0	7
J	Al Said, Nidal; Al-Said, Khaleel M.				Al-Said, Khaleel Mahmoud/GZG-7560-2022	Al-Said, Khaleel Mahmoud/0000-0003-4609-0286; al said, nidal/0000-0001-9599-2492			The effect of visual and informational complexity of news website designs on comprehension and memorization among undergraduate students								AI & SOCIETY				37	1			401	409		10.1007/s00146-021-01164-6		MAR 2021		MAR 2022	2022	The importance of web designs for commercial and informational use has been a focus of research for over a decade and a half. At present, findings concerning the influence of news website designs on the perception and recall of information are rather contradictory. This study aims to identify how the basic web designs aesthetically affect users. A total of 214 students from Arab universities were…									2	0	0	0	0	1	2
J	Ercan, Sabriye; Acar, Huseyin Tolga; Arslan, Esma; Canbulut, Ayhan; Ogul, Ahsen; Cetin, Cem				arslan, esma/ABE-3156-2021; ercan, sabriye/U-9535-2019	arslan, esma/0000-0001-7097-8619; ercan, sabriye/0000-0001-9500-698X; Acar, Huseyin Tolga/0000-0003-4970-9929; CANBULUT, Ayhan/0000-0001-6816-5766			Effect of Internet Addiction on Sleep Quality, Physical Activity and Cognitive Status Among University Students								JOURNAL OF TURKISH SLEEP MEDICINE-TURK UYKU TIBBI DERGISI				8	1			49	56		10.4274/jtsm.galenos.2021.96158				MAR 2021	2021	Objective: While the acceptable use of the internet is beneficial, internet addiction, which is defined as the individual's inability to control Internet use in addition to excessive Internet use, is a clinical condition that has various negative effects, especially on teenagers. The present study aimed to investigate the effect of internet addiction on various parameters like body mass index, ph…									1	0	0	0	0	0	1
J	Trottier, Claire F.; Lieffers, Jessica R. L.; Johnson, Steven T.; Mota, Joao F.; Gill, Roshni K.; Prado, Carla M.				Mota, João Felipe/AAU-9194-2020	Mota, João Felipe/0000-0001-6123-7616; Trottier, Claire/0000-0003-3259-9620; Gill, Roshni/0000-0002-8223-6337; Lieffers, Jessica/0000-0003-4380-1011			The Impact of a Web-Based Mindfulness, Nutrition, and Physical Activity Platform on the Health Status of First-Year University Students: Protocol for a Randomized Controlled Trial								JMIR RESEARCH PROTOCOLS				10	3					e24534	10.2196/24534				MAR 2021	2021	Background: First-year university students are at an increased risk for developing mental health issues and a poor nutritional status. Self-care plays an essential role in optimizing mental health and can prevent or manage stress, anxiety, and depression. Web-based self-monitoring of diet and physical activity can lead to similar or improved health outcomes compared with conventional methods. Suc…									6	0	0	0	0	0	6
P	PORIYA D H; PITRODA J R; RATHOD J M								Developing web-APP system for effective documentation in project management, has personal computer (PC) with Intel core2duo processor, memory of 2GB RAM Minimum, 2GB or higher recommend, and DVD ROM drive					IN202121002716-A	PITRODA J R; PORIYA D H; RATHOD J M																			NOVELTY - The system has PC with Intel core2duo processor, memory of 2GB RAM Minimum, 2GB or higher recommend, DVD ROM drive, operating system (OS)-Microsoft Windows (RTM: Graphical operating systems developed by Microsoft) XP. (Incomplete specification, abstract based on available information published by the patent office). USE - Developing web-APP system for effective documentation in project …															0
J	Siebmanns, Sandra; Johansson, Peter; Ulander, Martin; Johansson, Linda; Andersson, Gerhard; Brostrom, Anders				Andersson, Gerhard/J-8529-2012	Andersson, Gerhard/0000-0003-4753-6745; OBERG, SANDRA/0000-0001-9100-2674			The effect of nurse-led Internet-based cognitive behavioural therapy for insomnia on patients with cardiovascular disease: A randomized controlled trial with 6-month follow-up								NURSING OPEN				8	4			1755	1768		10.1002/nop2.817		FEB 2021		JUL 2021	2021	Aim: To test the effect of nurse-led Internet-based cognitive behavioural therapy for insomnia (I-CBTI), tailored for patients with cardiovascular disease (CVD), with a 6-month follow-up.Design: A two-arm parallel-group randomized controlled trial (RCT) registered at clinicaltrials.gov (NTC03938805) and reported according to the CONSORT checklist.Methods: Forty-eight patients (mean age 72 years, …									6	0	0	0	0	0	6
J	Kocyigit, Simge; Guzel, Halime Senay; Acikel, Burak; Cetinkaya, Miray				Açıkel, Burak/C-9660-2015	Açıkel, Burak/0000-0002-8964-9513; Kocyigit, Simge/0000-0002-4969-3907			Comparison of Smartphone Addiction Level, Temperament and Character and Parental Attitudes of Adolescents with and without Attention Deficit Hyperactivity Disorder								INTERNATIONAL JOURNAL OF MENTAL HEALTH AND ADDICTION				19	4			1372	1384		10.1007/s11469-021-00494-2		FEB 2021		AUG 2021	2021	This study aims to compare smartphone addiction level, temperament, and character and parental attitudes of adolescents with and without attention deficit hyperactivity disorder (ADHD). For this purpose, 143 adolescents with and without ADHD and their parents were included in the study. Participants completed the Smartphone Addiction Scale-Short Form, Junior Temperament and Character Inventory, a…									1	0	0	0	0	0	1
J	Gummer, Tobias; Rossmann, Joss; Silber, Henning				Roßmann, Joss/AAF-1152-2021	Roßmann, Joss/0000-0003-2701-0690			Using Instructed Response Items as Attention Checks in Web Surveys: Properties and Implementation								SOCIOLOGICAL METHODS & RESEARCH				50	1			238	264		10.1177/0049124118769083				FEB 2021	2021	Identifying inattentive respondents in self-administered surveys is a challenging goal for survey researchers. Instructed response items (IRIs) provide a measure for inattentiveness in grid questions that is easy to implement. The present article adds to the sparse research on the use and implementation of attention checks by addressing three research objectives. In a first study, we provide evid…									40	0	0	0	5	1	41
J	Akkol-Solakoglu, Selin; Hevey, David; Richards, Derek				Richards, Derek/I-3304-2019	Richards, Derek/0000-0003-0871-4078			A randomised controlled trial comparing internet-delivered cognitive behavioural therapy (iCBT) with and without main carer access versus treatment-as-usual for depression and anxiety among breast cancer survivors: Study protocol								INTERNET INTERVENTIONS-THE APPLICATION OF INFORMATION TECHNOLOGY IN MENTAL AND BEHAVIOURAL HEALTH				24						100367	10.1016/j.invent.2021.100367		JAN 2021		APR 2021	2021	Background: Depression and anxiety are common problems among breast cancer survivors. Carer support is one of the most important determinants of women?s psychological wellbeing. Survivors? distress can be alleviated by giving carers access to survivors? evidence-based treatment, which will help carers understand what survivors have been going through and help survivors feel more supported. Given …									1	0	0	0	0	0	1
J	Sun, Yaoyao; Li, Yanyan; Wang, Juan; Chen, Qingyi; Bazzano, Alessandra N.; Cao, Fenglin				Sun, Yaoyao/AAR-8049-2021; Sun, Yaoyao/AAA-6839-2022	Sun, Yaoyao/0000-0001-8096-3568; Li, Yanyan/0000-0003-2545-6162; Bazzano, Alessandra N./0000-0002-8299-2626			Effectiveness of Smartphone-Based Mindfulness Training on Maternal Perinatal Depression: Randomized Controlled Trial								JOURNAL OF MEDICAL INTERNET RESEARCH				23	1					e23410	10.2196/23410				JAN 27 2021	2021	Background: Despite potential for benefit, mindfulness remains an emergent area in perinatal mental health care, and evidence of smartphone-based mindfulness training for perinatal depression is especially limited.Objective: The objective of this study was to evaluate the effectiveness of a smartphone-based mindfulness training intervention during pregnancy on perinatal depression and other menta…									23	1	0	0	5	0	24
J	Karyotaki, Eirini; Efthimiou, Orestis; Miguel, Clara; Bermpohl, Frederic Maas genannt; Furukawa, Toshi A.; Cuijpers, Pim		Individual Patient Data Meta-Anal		Montero-Marin, Jesus/ABG-8919-2020; Richards, Derek/I-3304-2019; Furukawa, Toshi A./B-9259-2011; Shumake, Jason/AAP-3506-2020; Gilbody, Simon/AAY-3720-2021; Beevers, Christopher/Z-1965-2019	Montero-Marin, Jesus/0000-0001-5677-1662; Richards, Derek/0000-0003-0871-4078; Furukawa, Toshi A./0000-0003-2159-3776; Shumake, Jason/0000-0003-4655-436X; Gilbody, Simon/0000-0002-8236-6983; Rosso, Isabelle/0000-0001-6988-3858; Bermpohl, Felix/0000-0002-3260-6328; Phillips, Rachel/0000-0002-3634-7845; Garcia-Campayo, Javier/0000-0002-3797-4218; Choi, Isabella/0000-0001-6033-1563; Beevers, Christo…			Internet-Based Cognitive Behavioral Therapy for Depression A Systematic Review and Individual Patient Data Network Meta-analysis								JAMA PSYCHIATRY				78	4			361	371		10.1001/jamapsychiatry.2020.4364		JAN 2021		APR 2021	2021	IMPORTANCE Personalized treatment choices would increase the effectiveness of internet-based cognitive behavioral therapy (iCBT) for depression to the extent that patients differ in interventions that better suit them.OBJECTIVE To provide personalized estimates of short-term and long-term relative efficacy of guided and unguided iCBT for depression using patient-level information.DATA SOURCES We …									112	0	0	0	15	0	112
J	Enrique, Angel; Eilert, Nora; Wogan, Rebecca; Earley, Caroline; Duffy, Daniel; Palacios, Jorge; Timulak, Ladislav; Richards, Derek				Richards, Derek/I-3304-2019; Timulak, Ladislav/P-6881-2017	Richards, Derek/0000-0003-0871-4078; Timulak, Ladislav/0000-0003-2785-0753; Duffy, Daniel/0000-0001-9722-0437; Enrique Roig, Angel/0000-0003-0585-4008			Are Changes in Beliefs About Rumination and in Emotion Regulation Skills Mediators of the Effects of Internet-Delivered Cognitive-Behavioral Therapy for Depression and Anxiety? Results from a Randomized Controlled Trial								COGNITIVE THERAPY AND RESEARCH				45	4			805	816		10.1007/s10608-020-10200-6		JAN 2021		AUG 2021	2021	Background Internet-delivered cognitive behavior therapy (iCBT) is effective in treating anxiety and depression. Research on how these interventions operate is scarce. This study explored whether emotion regulation skills and positive beliefs about rumination were affected by iCBT and if these constructs mediated changes in depression and anxiety. Methods This is a secondary analysis of a pragmat…									1	0	0	0	1	0	1
P	GONG X; HUANG Y; JIN H; BAI M; LAN X								Butter unmanned aerial vehicle, has main board located at lower part of main body, where main board comprises processor, infrared receiver, first converter, second converter, third converter, comparison module, memory and extracting module					CN212313893-U; CN112298586-A	BEIJING INST TECHNOLOGY																			NOVELTY - A butter unmanned aerial vehicle, belonging to the technical field of unmanned aerial vehicle, comprising: a main body, an upper shell, a propeller and a floor frame. The main body comprises a flexible mechanical arm assembly, a metal oil pipe and a locating camera A, a grease gun assembly, a battery, a main board. the flexible mechanical arm assembly comprises a flexible mechanical arm…															0
P	LEWIN G; AZULAY I; GOLDBERG L								Proxy device for securely share context among web frames, comprises a processor in operable communication with the memory, which is configured to receiving from a requestor a first request which implicates a first web frame					US2021006544-A1; WO2021002954-A1; US11265297-B2; EP3994599-A1	MICROSOFT TECHNOLOGY LICENSING LLC																			NOVELTY - The proxy device comprises a memory, and a processor in operable communication with the memory, which is configured to receiving from a requestor (402) a first request which implicates a first web frame, and a first response creates to the first request. A context (214) is added to the first response, which is added to the first response includes textual information which is configured …															0
J	Ahn, Eun Jung; Hyun-Li, Kim，								Effectiveness Evaluation of Web-Based Cognitive Training Program for the Elderly Registered in the Rural Dementia Center			농촌 치매안심센터에 등록된 노인을 위한 웹기반 인지훈련 프로그램의 효과성 평가					Journal of Convergence for Information Technology	융합정보논문지			11	5			38	49		10.22156/CS4SMB.2021.11.05.038				2021	2021	This study is single-group pretest-posttest design study to examine the effects of web-based cognitive training program using tablet on cognition and depression in the elderly with high risk of dementia or mild dementia living in a rural area, enrolled in dementia center. Intervention was provided to the 18 participants once a week for 10 weeks within 1 hour. Data was analyzed with SPSS 24.0 and …				본 연구는 농촌 지역에 거주하며 치매안심센터에 등록된 노인을 대상으로 태블릿을 활용한 웹 기반 인지훈련 프로그램이 인지와 우울에 미치는 영향과 효과를 확인하고자 시행된 단일군 전후 설계 연구이다. 대상자는 치매 고위험 노인과 경도 치매 노인 18명으로 웹 기반 인지훈련 프로그램은 주 1회, 1시간, 10회기 동안 제공되었다. 자료는 SPSS 24.0을 이용하여 Wilcoxon 검정의 비모수검정 방법으로 분석하였고, 프로그램 종료 후 시행한 면담은 분류과정을 거쳐 분석하고 서술하였다. 연구 결과, 대상자의 인지 점수는 유의하게 상승(Z=-3.35, p=.001) 되었고, 우울 점수는 유의하게 감소(Z=-3.13, p=.002) 되었다. 또한, 면담에서도 인지와 우울에 긍정적인 효과를 확인하였다. 따라서 본 …					0	0	0	0	0	0	0
J	Alavi, Seyyed Salman; Ghanizadeh, Maryam; Mohammadi, Mohammad Reza; Jannatifard, Fereshteh; Alamuti, Sudeh Esmaili; Farahani, Malihe								The effects of cognitive-behavioral group therapy for reducing symptoms of internet addiction disorder and promoting quality of life and mental health								TRENDS IN PSYCHIATRY AND PSYCHOTHERAPY				43	1			47	56		10.47626/2237-6089-2020-0010				JAN-MAR 2021	2021	Introduction: Internet addiction disorder has reportedly become an important cause of health and social problems. The aim of this study was to investigate the effectiveness of cognitive-behavioral group therapy for internet addiction symptoms, quality of life, and mental health of students with internet addiction.Methods: This was a quasi-experimental study with pretest-posttest measures and a co…									4	0	0	0	0	0	4
J	Boettche, Maria; Wagner, Birgit; Voehringer, Max; Heinrich, Manuel; Stein, Jana; Selmo, Pirko; Stammel, Nadine; Knaevelsrud, Christine					Selmo, Pirko/0000-0001-7222-9881; Stammel, Nadine/0000-0003-1610-8326			Is only one cognitive technique also effective? Results from a randomized controlled trial of two different versions of an internet-based cognitive behavioural intervention for post-traumatic stress disorder in Arabic-speaking countries								EUROPEAN JOURNAL OF PSYCHOTRAUMATOLOGY				12	1					1943870	10.1080/20008198.2021.1943870				JAN 1 2021	2021	Background Internet-based cognitive-behavioural interventions seem to be effective for the treatment of posttraumatic stress disorder (PTSD) in Arabic-speaking countries in the MENA region. However, due to high prevalence rates of trauma-related mental disorders in this region, it is important to scale up existing Internet-based interventions in order to increase the number of clients. Objective …									1	0	0	0	0	0	1
J	Chen, Yanhong								Evaluation of teaching effect of internet of things education platform based on long-term and short-term memory network								INTERNATIONAL JOURNAL OF CONTINUING ENGINEERING EDUCATION AND LIFE-LONG LEARNING				31	1	SI		36	52						2021	2021	Aiming at the problems of poor teaching effect and high energy consumption existing in traditional internet of things education platform, this paper puts forward a teaching effect evaluation method of internet of things education platform based on long-term and short-term memory network. Firstly, the status quo of the education platform of the internet of things is analysed, including the develop…									10	0	0	0	0	1	10
J	Cyr, Andree-Ann; Romero, Kristoffer; Galin-Corini, Laura				Romero, Kristoffer/GPP-1645-2022	Romero, Kristoffer/0000-0002-3055-7112; Cyr, Andree-Ann/0000-0001-9036-2889			Web-Based Cognitive Testing of Older Adults in Person Versus at Home: Within-Subjects Comparison Study								JMIR AGING				4	1					e23384	10.2196/23384				JAN-MAR 2021	2021	Background: Web-based research allows cognitive psychologists to collect high-quality data from a diverse pool of participants with fewer resources. However, web-based testing presents unique challenges for researchers and clinicians working with aging populations. Older adults may be less familiar with computer usage than their younger peers, leading to differences in performance when completing…									4	0	0	0	1	0	4
J	Engel, Sinha; Schumacher, Sarah; Niemeyer, Helen; Kuester, Annika; Burchert, Sebastian; Klusmann, Hannah; Rau, Heinrich; Willmund, Gerd-Dieter; Knaevelsrud, Christine					Burchert, Sebastian/0000-0003-3126-5485; Engel, Sinha/0000-0001-9289-7094			Associations between oxytocin and vasopressin concentrations, traumatic event exposure and posttraumatic stress disorder symptoms: group comparisons, correlations, and courses during an internet-based cognitive-behavioural treatment								EUROPEAN JOURNAL OF PSYCHOTRAUMATOLOGY				12	1					1886499	10.1080/20008198.2021.1886499				2021	2021	Background: Posttraumatic stress disorder (PTSD) is characterized by impairments in extinction learning and social behaviour, which are targeted by trauma-focused cognitive behavioural treatment (TF-CBT). The biological underpinnings of TF-CBT can be better understood by adding biomarkers to the clinical evaluation of interventions. Due to their involvement in social functioning and fear processi…									1	0	0	0	0	0	1
J	Esfandiari, Narges; Mazaheri, Mohammad A.; Akbari-Zardkhanehl, Saeed; Sadeghi-Firoozabadi, Vahid; Cheraghi, Mona					Esfandiari, Narges/0000-0001-9912-5724			Internet-Delivered Versus Face-to-Face Cognitive Behavior Therapy for Anxiety Disorders: Systematic Review and Meta-Analysis								INTERNATIONAL JOURNAL OF PREVENTIVE MEDICINE				12	1					153	10.4103/ijpvm.ijpvm_208_21				JAN-DEC 2021	2021	Background: Over the last 20 years, internet-delivered cognitive behavior therapy (ICBT) has been tested in a large number of randomized controlled trials, often with positive results. However, it is not widely known about the efficacy of ICBT as compared to face-to-face cognitive behavior therapy (CBT). Methods: In the present systematic review and meta-analysis, ICBT for treatment of anxiety di…									1	0	0	0	0	0	1
J	Inal, Ozgu; Arslan, Selen Serel				ARSLAN, SELEN SEREL/CAI-1370-2022	ARSLAN, SELEN SEREL/0000-0002-2463-7503			Investigating the effect of smartphone addiction on musculoskeletal system problems and cognitive flexibility in university students								WORK-A JOURNAL OF PREVENTION ASSESSMENT & REHABILITATION				68	1			107	113		10.3233/WOR-203361				2021	2021	BACKGROUND: Smartphone usage has become more common in daily life, and in certain situations, this may lead to addictive behavior.OBJECTIVE: This study aims to investigate the relationship between smartphone addiction and musculoskeletal problems and cognitive flexibility in university students.METHODS: Smartphone addiction was evaluated with the Smartphone Addiction Scale (SAS), the Nordic Muscu…									3	0	0	0	0	0	3
J	Jang, Hyemin; Yeo, Minyoung; Cho, Jinju; Kim, Seonwoo; Chin, Juhee; Kim, Hee Jin; Seo, Sang Won; Na, Duk L.								Effects of smartphone application-based cognitive training at home on cognition in community-dwelling non-demented elderly individuals: A randomized controlled trial								ALZHEIMERS & DEMENTIA-TRANSLATIONAL RESEARCH & CLINICAL INTERVENTIONS				7	1					e12209	10.1002/trc2.12209				2021	2021	Introduction We investigated whether cognitive function improves in elderly individuals after Application-based Cognitive Training at Home (ACTH) for 12 months. Methods A total of 389 non-demented elderly volunteers aged over 60 years were recruited and randomly assigned to the intervention or control group. The intervention group underwent daily ACTH (with regular feedback from the administrator…									0	0	0	0	0	0	0
J	Jang, Yun-mi; Yoonki, Min，								Effects of the Theory of Mind on Internet Addiction of Adolescent: Focusing on Mediating Effect of Social Support			마음이론이 청소년의 인터넷 중독에 미치는 영향: 사회적 지지의 매개효과를 중심으로						사회과학연구			32	1			23	38		10.16881/jss.2021.01.32.1.23				2021	2021	This study examined the mediating effect of social support in the influence of mind theory on the internet addiction of adolescents. The number of participants in the study was 232 people with an average age of 13.89 (SD=.47). The mind theory tool, social support scale, and internet addiction scale developed to measure each factor were used. As a result, the mind theory showed a negative relation…				본 연구의 목적은 마음이론이 청소년의 인터넷 중독에 미치는 영향에서 사회적 지지의 매개효과를 살펴보는 것이다. 연구 참여자 수는 232명, 평균연령은 13.89(SD=.47)세였다. 요인을 측정하기 위해 마음이론은 도구를 개발하여 사용하였고, 사회적 지지와 인터넷 중독은 기존에 개발된 척도를 사용하였다. 연구 결과, 마음이론은 인터넷 중독과 부적인 관계를 보였고, 사회적 지지도 인터넷 중독과 부적인 관계를 보였다. 반면 마음이론과 사회적 지지는 정적인 관계를 보였다. 위계적 회귀분석에서는 마음이론이 인터넷 중독과의 관계에서 사회적 지지가 완전매개하는 것으로 나타났다. 그리고 마음이론을 구성하는 하위 요인 중 선의의 거짓말 파악하기, 애매한 행동 파악하기, 풍자 파악하기의 매개 효과도 검증되었다. 이러한 결…					0	0	0	0	0	0	0
J	Kamin, Stefan T.; Seifert, Alexander; Lang, Frieder R.				Seifert, Alexander/B-8679-2018	Seifert, Alexander/0000-0003-3124-4588			Participation in activities mediates the effect of Internet use on cognitive functioning in old age								INTERNATIONAL PSYCHOGERIATRICS				33	1	SI		83	88	PII S1041610220003634	10.1017/S1041610220003634				JAN 2021	2021	Research indicates that Internet use positively influences cognitive functioning in later life, but we do not know the behavioral pathways that explain this association. This study explored the role of participation in activities as a potential mediator of the relationship between Internet use and cognitive functioning over a 4-year period. We analyzed representative data from the Survey of Healt…									2	0	0	0	0	0	2
J	Kim, Yijung K.; Han, Sae Hwang					Han, Sae Hwang/0000-0003-4128-0398			Internet Use and Cognitive Functioning in Later Life: Focus on Asymmetric Effects and Contextual Factors								GERONTOLOGIST				62	3			425	435		10.1093/geront/gnab149		DEC 2021		MAR 28 2022	2022	Background and Objectives Despite emerging literature linking Internet usage and cognitive functioning in later life, research seldom takes changes in older adults' Internet use into account. How changes in Internet use influence older adults' cognitive decline over time, particularly in the context of sociodemographic factors that shape Information and Communication Technology (ICT) use, remains…									0	0	0	0	0	0	0
J	Lee, Seonkyoung; Ye-eun, Nam; Yoonhyoung, Lee，								Studying Attention with the Web-Based On-line Experiment: Is an Online Experiment as Effective as a Laboratory Experiment?			웹기반 온라인 주의 연구: 온라인 실험은 실험실 실험만큼 효과적일까?					Journal of The Korean Data Analysis Society				23	3			1355	1368		10.37727/jkdas.2021.23.3.1355				2021	2021	The purpose of this study is to investigate whether the attention bias and suppression during cognitive processes can be seen in the experiment using the online experiment platform as well. To do so, the effect of the lexicality of the target stimulus and the lexicality of the distracter in the previous trial on the lexical decision of the target trial were examined, and the results were compared…				본 연구의 목적은 온라인 실험 플랫폼을 활용한 실험에서도 오프라인 실험에서와 같이 정보처리 과정에서 나타나는 주의 편향과 억제 효과가 나타나는지를 살펴보는 것이다. 이를 위하여 본 연구에서는 전 시행에서 제시된 목표 자극과 방해 자극의 어휘성이 탐사 시행에서 제시된 목표 자극의 처리에 미치는 영향을 살펴보고 그 결과를 기존에 보고된 오프라인 실험 결과와 비교하였다. 연구결과 온라인 실험에서도 기존의 오프라인 실험의 결과와 마찬가지로 점화 시행에서 제시된 방해 자극이 단어일 때는 정적 점화 효과가 관찰되었고, 점화 시행에서 제시된 목표 자극이 단어이고 방해 자극이 비단어일 때는 부적 점화 효과가 관찰되었다. 이러한 결과는 방해 자극이 현저하고 주의를 자동적으로 사로잡는 경우에는 억제되기 어렵고 오히려 이후에…					0	0	0	0	0	0	0
J	Li, Xiaojie								Research on the emotional tendency of web texts based on long short-term memory network								JOURNAL OF INTELLIGENT SYSTEMS				30	1			988	997		10.1515/jisys-2021-0088				JAN 2021	2021	Through the analysis of emotional tendency in online public opinion, governments and enterprises can stabilize people's emotion more effectively and maintain social stability. The problem studied in this paper is how to analyze the emotional tendency of online public opinion efficiently, and finally, this paper chooses deep learning algorithm to perform fast analysis of emotional tendency of onli…									0	0	0	0	0	0	0
J	Niles, Andrea N.; Axelsson, Erland; Andersson, Erik; Hedman-Lagerlof, Erik; Carlbring, Per; Andersson, Gerhard; Johansson, Robert; Widen, Sara; Driessen, Jens; Santoft, Fredrik; Ljotsson, Brjann				Carlbring, Per/D-3628-2009; Andersson, Gerhard/J-8529-2012; Axelsson, Erland/V-2411-2017	Carlbring, Per/0000-0002-2172-8813; Andersson, Gerhard/0000-0003-4753-6745; Axelsson, Erland/0000-0003-2562-2925; Johansson, Robert/0000-0001-5547-3866			Internet-based cognitive behavior therapy for depression, social anxiety disorder, and panic disorder: Effectiveness and predictors of response in a teaching clinic								BEHAVIOUR RESEARCH AND THERAPY				136						103767	10.1016/j.brat.2020.103767				JAN 2021	2021	Though therapist-guided Internet-based cognitive behavior therapy (ICBT) appears to be efficacious for depression, social anxiety disorder, and panic disorder, relatively little is known about real-world settings and predictors of treatment effects derived from cognitive-behavioral theory. We examined treatment effectiveness and predictors of improvement in a prospective cohort study where patien…									6	0	0	0	0	0	6
J	She Rui; Zhang Ningchi; Wang Yanru; Guo Dandan; Ma Wenjie; Liu Hui; Zhang Jie							佘蕊; 张宁池; 王艳茹; 郭丹丹; 马文洁; 刘卉; 张洁	Research on Cognitive Radio Non-orthogonal Multiple Access System in 5G Communications Oriented to Ubiquitous Power Internet of Things			面向电力物联网的5G通信认知无线电NOMA系统研究				中国电力	Electric Power				54	5			35	45	1004-9649(2021)54:5<35:MXDLWL>2.0.TX;2-W					2021	2021	With the continuous advancement of the construction of the power Internet of Things,the power distribution network has seen exponential growth of data volume.As a result,the traditional smart power communication network based on cognitive radio is no longer capable of meeting the high demand for spectrum resources by a large number of devices that are installed to collect power consumption data.T…			随着电力物联网建设的不断推进,配电网中产生的数据量呈指数增长,传统基于认知无线电的智能电力通信网络已无法满足大量用电信息采集设备对频谱资源高度需求。构建了面向电力物联网的5G网络模型,旨在利用非正交多址接入(non-orthogonal multiple access,NOMA)技术的非正交传输特性进一步提高有限电力专网的频谱资源利用率,为保证频谱检测的准确性,采用多用户协作感知方式。推导了频谱接入概率和吞吐量的闭合表达式;为进一步提高分类结果的准确性,提出了一种改进K-means算法。利用交替迭代算法对检测时间、节点功率和用户簇数进行联合优化,以最大化系统吞吐量。仿真结果表明,与传统正交多址接入系统相比,在改善频谱利用率的同时,感知结果的准确性也得到明显提高。						1	0	0	0	1	0	1
J	Szita, Kata; Rooney, Brendan				rooney, brendan/U-1041-2019	rooney, brendan/0000-0001-9842-1492; Szita, Kata/0000-0002-3177-9980			The Effects of Smartphone Spectatorship on Attention, Arousal, Engagement, and Comprehension								I-PERCEPTION				12	1					2.04167e+15	10.1177/2041669521993140				JAN 2021	2021	The popularity of watching movies and videos on handheld devices is rising, yet little attention has been paid to its impact on viewer behaviour. Smartphone spectatorship is characterized by the small handheld screen as well as the viewing environment where various unrelated stimuli can occur, providing possible distractions from viewing. Previous research suggests that screen size, handheld cont…									2	0	0	0	0	0	2
J	Tayama, Jun; Shimazu, Akihito; Ogawa, Sayaka; Nakaya, Naoki								Effect of internet-based attention bias modification on the anxiety of Japanese workers: A randomized controlled trial								JOURNAL OF OCCUPATIONAL HEALTH				63	1					e12229	10.1002/1348-9585.12229				JAN 2021	2021	Objectives This study comprised a randomized controlled trial to examine the effect of internet-based attention bias modification (iABM) on reducing workers' anxiety.Methods In total, 300 eligible participants were randomized according to sex and age; 180 were assigned to the intervention group and 120 to the control group. The word stimuli used in the iABM included eight positive words and eight…									0	0	0	0	0	0	0
J	yeonki, Choo; Bae, Won-Sik								Effects of Attention Control and Interpersonal Support According to the Level of Smartphone Addiction in Health-related College Students			보건계열 대학생들의 스마트폰 중독수준 정도에 따른 주의력 조절, 대인관계 지지에 미치는 비교영향 분석					Journal of The Korean Society of Integrative Medicine	대한통합의학회지			9	2			183	192						2021	2021	Purpose : To investigate the level of smartphone addiction in health-related college students, and to find out the effect of the addiction level on attention control and interpersonal support. Methods : 184 people who voluntarily participated in this study and filled out a questionnaire were randomly sampled.The smartphone self-diagnosis scale was used to measure the level of smartphone addiction…									0	0	0	0	0	0	0
J	Fortes, Leonardo Sousa; Lima Junior, Dalton; Costa, Yago Pessoa; Albuquerque, Maicon Rodrigues; Nakamura, Fabio Yuzo; Fonseca, Fabiano Souza				Fortes, Leonardo de Sousa/Q-3378-2016; de Lima-Junior, Dalton/E-9792-2019; Albuquerque, Maicon Rodrigues/I-6227-2013	Fortes, Leonardo de Sousa/0000-0002-0778-769X; de Lima-Junior, Dalton/0000-0003-1542-604X; Albuquerque, Maicon Rodrigues/0000-0001-6021-8480; Fonseca, Fabiano/0000-0002-9461-8797			Effects of social media on smartphone use before and during velocity-based resistance exercise on cognitive interference control and physiological measures in trained adults								APPLIED NEUROPSYCHOLOGY-ADULT				29	5			1188	1197		10.1080/23279095.2020.1863796		DEC 2020		SEP 3 2022	2022	The purpose is to analyze the effect of social networks on smartphones before and during velocity-based resistance exercise on the internal training load, heart rate variability (HRV), and cognitive interference control. Twelve trained adults volunteered to participate in this randomized and crossover design research study with three experimental conditions. The participants randomly performed a …									5	0	0	0	0	0	5
P	ZHANG X; CAO L; YANG F								Web page data collecting system, has crawler management module equipped with multiple crawler threads, and data floor module for obtaining effective data and writing effective data into corresponding memory					CN112035725-A	UNIV PEKING FOUNDER GROUP CORP; BEIJING FOUNDER ELECTRONICS CO LTD																			NOVELTY - The system has a crawler management module equipped with multiple crawler threads. The crawler management module controls the corresponding crawler threads to collect data in a web page through a collecting cluster module based on a scheduling mechanism. The collecting cluster module processes the collected data based on a filtering mechanism to obtain effective data. A data floor modul…															0
J	Keast, Rachael; Butow, Phyllis N.; Juraskova, Ilona; Laidsaar-Powell, Rebekah					Juraskova, Ilona/0000-0001-9396-4113; Keast, Rachael/0000-0002-0271-8011			Online resources for family caregivers of cognitively competent patients: A review of user-driven reputable health website content on caregiver communication with health professionals								PATIENT EDUCATION AND COUNSELING				103	12			2408	2419		10.1016/j.pec.2020.04.026				DEC 2020	2020	Objective: Most patients want their family involved in consultations and decisions, however some family caregivers report feeling overwhelmed and unsure of their role. As caregivers are increasingly looking to medical websites for guidance, this study aimed to review reputable web-resources available to inform family caregivers on how to be involved in medical consultations and decisions.Methods:…									3	0	0	0	0	0	3
J	Shaffer, Kelly M.; Hedeker, Donald; Morin, Charles M.; Ingersoll, Karen; Thorndike, Frances; Ritterband, Lee M.				Shaffer, Kelly/AAG-9849-2020; Morin, Charles M./A-4700-2008	Shaffer, Kelly/0000-0002-9749-8006; Morin, Charles M./0000-0002-8649-8895			Intraindividual variability in sleep schedule: effects of an internet-based cognitive-behavioral therapy for insomnia program and its relation with symptom remission								SLEEP				43	12					zsaa115	10.1093/sleep/zsaa115				DEC 2020	2020	Study Objectives: Sleep schedule consistency is fundamental to cognitive-behavioral therapy for insomnia (CBT-I), although there is limited evidence suggesting whether it predicts treatment response. This analysis tested whether: (1) an Internet-based CBT-I program affects intraindividual variability (IIV) in sleep schedule and (2) sleep schedule IIV predicts insomnia symptom remission.Methods: T…									6	0	0	0	1	0	6
J	Tarek, Dina; Benslimane, Abderrahim; Darwish, M.; Kotb, Amira M.								Survey on spectrum sharing/allocation for cognitive radio networks Internet of Things								EGYPTIAN INFORMATICS JOURNAL				21	4			231	239		10.1016/j.eij.2020.02.003				DEC 2020	2020	Many IoT applications have been developed recently, this leads to increasing the network load. To avoid the lack of spectrum, IoT can use cognitive radio network concept. This paper presents most of the researches addressing channel allocation and packets scheduling, when merging the cognitive radio networks with the IoT technology. Surveying the researches done in this area shows the work done i…									12	0	0	0	0	0	12
P	XU Y; LI C; GUAN G; SONG Q; JIANG F; LUAN Q; CHEN Z; JIANG C								Internet protocol-based management and plug-and-play management system for sensor terminal device, has CPU used to compare radio-frequency identification (RFID) tag signal detected by RFID module with RFID tag signal pre-stored in memory					CN111950666-A	JIANGSU FANGTIAN POWER TECHNOLOGY CO LTD																			NOVELTY - The system has a memory (2) that is used to pre-store RFID tag signal. A clock module is used to provide a real-time clock to reset the system. A RFID module (13) is used to detect surrounding RFID tag signal. A CPU (1) is used to compare the RFID tag signal detected by the RFID module with the RFID tag signal pre-stored in the memory. A command corresponding to the detected RFID tag si…															0
J	Marciniak, Marta Anna; Shanahan, Lilly; Rohde, Judith; Schulz, Ava; Wackerhagen, Carolin; Kobylinska, Dorota; Tuescher, Oliver; Binder, Harald; Walter, Henrik; Kalisch, Raffael; Kleim, Birgit				Kleim, Birgit/AAM-5309-2021; Wackerhagen, Carolin/P-6069-2019; Binder, Harald/C-7413-2009	Wackerhagen, Carolin/0000-0002-5689-3472; Walter, Henrik/0000-0002-9403-6121; Schulz, Ava/0000-0003-0923-3524; Kalisch, Raffael/0000-0002-9503-7601; Marciniak, Marta/0000-0003-4301-3269; Binder, Harald/0000-0002-5666-8662			Standalone Smartphone Cognitive Behavioral Therapy-Based Ecological Momentary Interventions to Increase Mental Health: Narrative Review								JMIR MHEALTH AND UHEALTH				8	11					e19836	10.2196/19836				NOV 12 2020	2020	Background: A growing number of psychological interventions are delivered via smartphones with the aim of increasing the efficacy and effectiveness of these treatments and providing scalable access to interventions for improving mental health. Most of the scientifically tested apps are based on cognitive behavioral therapy (CBT) principles, which are considered the gold standard for the treatment…									5	0	0	0	0	0	5
J	Guo, Shangyu; Deng, Wenrui; Wang, Hongtao; Liu, Jiayuan; Liu, Xiaoyu; Yang, Xinxin; He, Cengceng; Zhang, Qiqi; Liu, Boya; Dong, Xinghua; Yang, Zifan; Li, Ziqi; Li, Xiaoming								The efficacy of internet-based cognitive behavioural therapy for social anxiety disorder: A systematic review and meta-analysis								CLINICAL PSYCHOLOGY & PSYCHOTHERAPY				28	3	SI		656	668		10.1002/cpp.2528		NOV 2020		MAY 2021	2021	Social anxiety disorder (SAD) is one of the most common lifelong anxiety disorders. Although cognitive behavioural therapy (CBT) has proven to be effective in treating people with SAD, it may not be available for a considerable proportion of patients. Internet-based CBT (ICBT) is more accessible than face-to-face treatment. This meta-analysis evaluated the efficacy of ICBT in patients with SAD. W…									3	0	0	0	0	0	3
J	Krzystanek, Marek; Krysta, Krzysztof; Borkowski, Mariusz; Skalacka, Katarzyna; Przybylo, Jacek; Palasz, Artur; Mucic, Davor; Martyniak, Ewa; Waszkiewicz, Napoleon				Krzystanek, Marek/ABH-8341-2020; Skałacka, Katarzyna/AAT-1920-2021	Krzystanek, Marek/0000-0002-1665-7344; Skałacka, Katarzyna/0000-0003-2188-7547; Waszkiewicz, Napoleon/0000-0002-7021-5133; Krysta, Krzysztof/0000-0002-5984-3358			The Effect of Smartphone-Based Cognitive Training on the Functional/Cognitive Markers of Schizophrenia: A One-Year Randomized Study								JOURNAL OF CLINICAL MEDICINE				9	11					3681	10.3390/jcm9113681				NOV 2020	2020	Background: Cognitive impairment is associated with long-term disability that results in the deterioration of both the social and professional status of individuals with schizophrenia. The impact of antipsychotic therapy on cognitive function is insufficient. Cognitive training is therefore proposed as a tool for cognitive rehabilitation in schizophrenia. In this study we investigated the effect …									4	0	0	0	0	0	4
J	Qiao, Lu; Liu, Qinxue								The effect of technoference in parent-child relationships on adolescent smartphone addiction: The role of cognitive factors								CHILDREN AND YOUTH SERVICES REVIEW				118						105340	10.1016/j.childyouth.2020.105340				NOV 2020	2020	The widespread application of technology devices creates opportunities to interrupt real-time communications and interactions, which is referred to as technoference. This study is aimed at determining whether the interference in parent-child relationships increases the risk of smartphone addiction among adolescents, and at examining the role of cognitive factors in this relationship. A total of 1…									6	0	0	0	0	0	6
P	CAO D								Storage system for real-time updating goods position information based on Internet of things, has container placed in compartment, and server host connected with card writing device for updating and writing storage information in induction memory card					CN211811626-U	GUIYANG DINGMU CHUANGPEI FOOD CO LTD																			NOVELTY - The utility model claims a storage system for real-time updating goods position information based on Internet of things, comprising a plurality of containers and at least one server host; the container is composed of several compartments; the top of the compartment is equipped with an NFC initiating device; the bottom is provided with a bearing plate, the pressure bearing plate is provi…															0
J	Marin, Maisa Gelain; Nunez, Xiomara; Martins de Almeida, Rosa Maria				de Almeida, Rosa Maria M/ABA-9491-2021	Nunez Estupinan, Xiomara/0000-0001-8938-4917; Gelain Marin, Maisa/0000-0003-0492-7287			Internet Addiction and Attention in Adolescents: A Systematic Review								CYBERPSYCHOLOGY BEHAVIOR AND SOCIAL NETWORKING				24	4			237	249		10.1089/cyber.2019.0698		OCT 2020		APR 1 2021	2021	Internet addiction (IA) has been explored worldwide and involves some features that might harm social, psychological, and functional aspects. The vulnerability of adolescents might result in some addictive behaviors, and the Internet is one of them. The aim of this systematic review was to identify empirical studies that have been done to explore instruments that have been used to assess IA and t…									3	0	0	0	1	0	3
J	Kim, Sung-Hyeon; Jung, Jin-Hwa; Shin, Ho-jin; Hahm, Suk-Chan; Cho, Hwi-young					Hahm, Suk-Chan/0000-0003-4067-3149; kim, sung-hyeon/0000-0002-4725-4396; Jung, Jin Hwa/0000-0002-3687-7096; Cho, Hwi-young/0000-0003-0465-9665			The impact of smartphone use on gait in young adults: Cognitive load vs posture of texting								PLOS ONE				15	10					e0240118	10.1371/journal.pone.0240118				OCT 12 2020	2020	Many researches have reported that the use of smartphones has a negative impact on gait variability and speed of pedestrians by dispersion of cognition, but the influence of factors other than cognitive function on gait is still unclear. The purpose of this study was to investigate the impact of smartphone use on spatiotemporal gait parameters in healthy young people while walking. 42 healthy you…									2	0	0	0	1	0	2
P	HSU S; CHEN C								Method for finger touch authentication for electronic device e.g. smartphone, involves comparing pattern with registered pattern stored in memory device to generate comparison result and controlling electronic device to perform operation					US2020320185-A1; US11113376-B2	NOVATEK MICROELECTRONICS CORP																			NOVELTY - The method involves configuring the processing device according to the program code stored in the memory device such that fingerprint of the user sensed by the fingerprint sensing array of the fingerprint sensor is obtained. The touch operations sensed by the fingerprint sensing array of the fingerprint sensor are obtained (601) when the fingerprint is sensed by the fingerprint sensing …															0
J	Pescatello, Meredith S.; Pedersen, Tyler R.; Baldwin, Scott A.					Pescatello, Meredith/0000-0002-3501-2314			Treatment engagement and effectiveness of an internet-delivered cognitive behavioral therapy program at a university counseling center								PSYCHOTHERAPY RESEARCH				31	5			656	667		10.1080/10503307.2020.1822559		OCT 2020		JUL 4 2021	2021	Objective:Technology can provide affordable, accessible mental health care and some research suggests internet-delivered Cognitive Behavior Therapy (iCBT) can be an effective treatment for various problems and can be an affordable, accessible alternative to traditional treatments. Advantages of iCBT over face-to-face therapy include lower cost, no travel time, easy access, no waitlists, and track…									0	0	0	0	0	0	0
J	Finlay-Jones, Amy Louise; Davis, Jacqueline Ann; O'Donovan, Amanda; Kottampally, Keerthi; Ashley, Rebecca Anne; Silva, Desiree; Ohan, Jeneva Lee; Prescott, Susan L.; Downs, Jenny				Downs, Jenny/R-9947-2017; Finlay-Jones, Amy/F-8955-2018	Downs, Jenny/0000-0001-7358-9037; Ashley, Rebecca/0000-0002-5437-0002; Ohan, Jeneva/0000-0002-4801-4239; Finlay-Jones, Amy/0000-0002-1336-4001; Davis, Jacqueline/0000-0003-3590-431X; Silva, Desiree/0000-0003-4454-466X; Kottampally, Keerthi/0000-0002-3637-304X			Comparing Web-Based Mindfulness With Loving-Kindness and Compassion Training for Promoting Well-Being in Pregnancy: Protocol for a Three-Arm Pilot Randomized Controlled Trial								JMIR RESEARCH PROTOCOLS				9	10					e19803	10.2196/19803				OCT 2020	2020	Background: Promoting psychological well-being and preventing distress among pregnant women is an important public health goal. In addition to adversely impacting the mother's health and well-being, psychological distress in pregnancy increases the risk of poor pregnancy outcomes, compromises infant socioemotional development and bonding, and heightens maternal and child vulnerability in the post…									2	0	0	0	0	0	2
J	Yeh, Yu-chu; Chang, Chih-Yen; Ting, Yu-Shan; Chen, Szu-Yu					Chang, Chih-Yen/0000-0002-2169-9872			Effects of Mindful Learning Using a Smartphone Lens in Everyday Life and Beliefs toward Mobile-based Learning on Creativity Enhancement								EDUCATIONAL TECHNOLOGY & SOCIETY				23	4			45	58						OCT 2020	2020	To date, no study has examined whether enhancing mindfulness in everyday life through varied smartphone-based interventions involving photo taking could improve creativity or whether the beliefs toward mobile-based learning would influence such mindfulness learning effect. This study, therefore, developed the inventory Beliefs toward Mobile Devices for Creativity Learning and designed four interv…									2	0	0	0	0	0	2
J	El Morr, Christo; Ritvo, Paul; Ahmad, Farah; Moineddin, Rahim		MVC Team		Ahmad, Farah/B-4261-2008; Morr, Christo El/F-7534-2014	Ahmad, Farah/0000-0001-9747-1148; Morr, Christo El/0000-0001-6287-3438; Moineddin, Rahim/0000-0002-5506-084X; Ritvo, Paul/0000-0003-1141-0083			Effectiveness of an 8-Week Web-Based Mindfulness Virtual Community Intervention for University Students on Symptoms of Stress, Anxiety, and Depression: Randomized Controlled Trial (vol 7, e18595, 2020)								JMIR MENTAL HEALTH				7	9					e24131	10.2196/24131				SEP 30 2020	2020										3	0	0	0	0	0	3
J	Christ, Carolien; Schouten, Maria J. E.; Blankers, Matthijs; van Schaik, Digna J. F.; Beekman, Aartjan T. F.; Wisman, Marike A.; Stikkelbroek, Yvonne A. J.; Dekker, Jack J. M.				Stikkelbroek, Yvonne/ABG-8003-2021	dekker, jack/0000-0003-3782-6431; Schouten, Maria/0000-0002-5844-3408; Wisman, Marike Alida/0000-0001-8415-2527; Beekman, Aartjan TF/0000-0003-2382-1410; Blankers, Matthijs/0000-0002-8821-3312; Stikkelbroek, Yvonne/0000-0001-5062-9585; van Schaik, Anneke/0000-0002-7169-9600			Internet and Computer-Based Cognitive Behavioral Therapy for Anxiety and Depression in Adolescents and Young Adults: Systematic Review and Meta-Analysis								JOURNAL OF MEDICAL INTERNET RESEARCH				22	9					e17831	10.2196/17831				SEP 25 2020	2020	Background: Anxiety and depressive disorders are prevalent in adolescents and young adults. However, most young people with mental health problems do not receive treatment. Computerized cognitive behavior therapy (cCBT) may provide an accessible alternative to face-to-face treatment, but the evidence base in young people is limited.Objective: The objective was to perform an up-to-date comprehensi…									24	0	0	0	4	0	24
J	Mujcic, Ajla; Linke, Stuart; Hamilton, Fiona; Phillips, Alexandria; Khadjesari, Zarnie					Khadjesari, Zarnie/0000-0002-2958-9555; Phillips, Alexandria/0000-0002-2099-7456; Linke, Stuart/0000-0003-2515-3946			Engagement With Motivational Interviewing and Cognitive Behavioral Therapy Components of a Web-Based Alcohol Intervention, Elicitation of Change Talk and Sustain Talk, and Impact on Drinking Outcomes: Secondary Data Analysis								JOURNAL OF MEDICAL INTERNET RESEARCH				22	9					e17285	10.2196/17285				SEP 2 2020	2020	Background: Down Your Drink (DYD) is a widely used unguided web-based alcohol moderation program for the general public based on cognitive behavioral therapy (CBT) and motivational interviewing (MI); it provides users with many opportunities to enter free-text responses.Objective: The aim of this study was to assess participants' use of key CBT and MI components, the presence of change talk and s…									1	0	0	0	0	0	1
J	Axelsson, Erland; Andersson, Erik; Ljotsson, Brjann; Bjorkander, Daniel; Hedman-Lagerlof, Maria; Hedman-Lagerlof, Erik				Axelsson, Erland/V-2411-2017	Axelsson, Erland/0000-0003-2562-2925; Hedman-Lagerlof, Erik/0000-0002-7939-9848			Effect of Internet vs Face-to-Face Cognitive Behavior Therapy for Health Anxiety A Randomized Noninferiority Clinical Trial								JAMA PSYCHIATRY				77	9			915	924		10.1001/jamapsychiatry.2020.0940				SEP 2020	2020	Importance Health anxiety is a common and often chronic mental health problem associated with distress, substantial costs, and frequent attendance throughout the health care system. Face-to-face cognitive behavior therapy (CBT) is the criterion standard treatment, but access is limited.Objective To test the hypothesis that internet-delivered CBT, which requires relatively little resources, is non…									27	0	0	0	6	1	27
J	Buhrman, Monica; Gelberg, Olle; Jovicic, Filip; Molin, Katarina; Forsstrom, David; Andersson, Gerhard; Carlbring, Per; Shafran, Roz; Rozental, Alexander				Carlbring, Per/D-3628-2009; Andersson, Gerhard/J-8529-2012; Rozental, Alexander/M-1116-2016	Carlbring, Per/0000-0002-2172-8813; Andersson, Gerhard/0000-0003-4753-6745; Rozental, Alexander/0000-0002-1019-0245; Shafran, Roz/0000-0003-2729-4961			Treating perfectionism using internet-based cognitive behavior therapy: A study protocol for a randomized controlled trial comparing two types of treatment								INTERNET INTERVENTIONS-THE APPLICATION OF INFORMATION TECHNOLOGY IN MENTAL AND BEHAVIOURAL HEALTH				21						100338	10.1016/j.invent.2020.100338				SEP 2020	2020	Perfectionism is characterized by setting high standards and striving for achievement, sometimes at the expense of social relationships and wellbeing. Despite sometimes being viewed as a positive feature by others, people with perfectionism tend to be overly concerned about their performance and how they are being perceived by people around them. This tends to create inflexible standards, cogniti…									2	0	0	0	1	0	2
J	Hoehn, C.; Schmid, S. R.; Bothe, K.; Plamberger, C.; Hoedlmoser, K.								Exposure to smartphone LED-screens in the evening and their impact on sleep-dependent memory consolidation								JOURNAL OF SLEEP RESEARCH				29		SI	P135	135	136					1	SEP 2020	2020						25th Congress of the European-Sleep-Research-Society (ESRS)25th Congress of the European-Sleep-Research-Society (ESRS)	SEP 22-24, 2020SEP 22-24, 2020	European Sleep Res SocEuropean Sleep Res Soc	ELECTR NETWORKELECTR NETWORK	0	0	0	0	0	0	0
J	Leerssen, J.; Foster-Dingley, J. C.; Lakbila-Kamal, O.; Albers, A. C. W.; Blanken, T. F.; Bresser, T.; Dekkers, L. M. S.; Houtman, S. J.; Ikelaar, S. L. C.; van der-Lande, G. J. M.; te Lindert, B.; Maksimovi, T.; Reesen, J. E.; Wassing, R.; Ramautar, J. R.; Van Someren, E. J. W.				Blanken, Tessa/AAJ-3104-2021	Blanken, Tessa/0000-0003-1731-0251			The effect of internet-guided cognitive, behavioral and chronobiological interventions on depressive symptoms and brain function in depression-prone insomnia subtypes								JOURNAL OF SLEEP RESEARCH				29		SI	O07	4	5					1	SEP 2020	2020						25th Congress of the European-Sleep-Research-Society (ESRS)25th Congress of the European-Sleep-Research-Society (ESRS)	SEP 22-24, 2020SEP 22-24, 2020	European Sleep Res SocEuropean Sleep Res Soc	ELECTR NETWORKELECTR NETWORK	0	0	0	0	0	0	0
J	Pchelina, P.; Berger, T.; Poluektov, M.; Krieger, T.; Duss, S.; Bassetti, C.								Project of the trial of effectiveness and cost-effectiveness of internet-based cognitive behavioral therapy for insomnia								JOURNAL OF SLEEP RESEARCH				29		SI	P592	353	353					1	SEP 2020	2020						25th Congress of the European-Sleep-Research-Society (ESRS)25th Congress of the European-Sleep-Research-Society (ESRS)	SEP 22-24, 2020SEP 22-24, 2020	European Sleep Res SocEuropean Sleep Res Soc	ELECTR NETWORKELECTR NETWORK	0	0	0	0	0	0	0
J	Yang, Hwajin; Wang, Joy Jiaqi; Tng, Germaine Y. Q.; Yang, Sujin				YANG, Hwajin/F-9093-2010	Yang, Sujin/0000-0001-5096-472X; Yang, Hwajin/0000-0002-0762-7194			Effects of Social Media and Smartphone Use on Body Esteem in Female Adolescents: Testing a Cognitive and Affective Model								CHILDREN-BASEL				7	9					148	10.3390/children7090148				SEP 2020	2020	We examined the predictive relations of social media and smartphone use to body esteem in female adolescents and the mechanism that underlies these relations. As a result of frequent social media and smartphone use, adolescents are continually exposed to appearance-related media content. This likely reinforces a thin ideal and fosters appearance-based comparison and increases fear of external eva…									17	0	0	0	1	0	17
P	LI W; CHEN L								Review platform system for ideological andpolitical consolidation based on internet, includes a registration login module for finishing registration and login of user, and auxiliary memory module for generating corresponding recitation task					CN111583743-A	GANSU DINGXI POLYTECHNIC SECONDARY VOCATIONAL SCHOOL																			NOVELTY - The review platform system includes a registration login module for finishing the registration and login of the user. The registration and login data is sent to a storage server. An auxiliary memory module is used for generating the corresponding recitation task according to the recorded ideological and political chapters. A recitation result checking module is used for checking the rec…															0
J	Pchelina, Polina; Poluektov, Mikhail; Berger, Thomas; Krieger, Tobias; Duss, Simone B.; Bassetti, Claudio				Krieger, Tobias/L-3002-2016; Berger, Thomas/I-7931-2012	Krieger, Tobias/0000-0001-5137-0755; Bassetti, Claudio/0000-0002-4535-0245; Berger, Thomas/0000-0002-2432-7791			Effectiveness and Cost-Effectiveness of Internet-Based Cognitive Behavioral Therapy for Insomnia in Clinical Settings								FRONTIERS IN PSYCHIATRY				11						838	10.3389/fpsyt.2020.00838				AUG 20 2020	2020	Background Internet-delivered cognitive-behavior treatment for insomnia (iCBT-I) has the potential to fill the gap created by the discrepancy between insomnia cases and number of trained professionals. Although the effectiveness of this method was proven in multiple studies conducted in research settings, its feasibility in routine care is still unclear. Predictors, mediators, and moderators of t…									1	0	0	0	0	0	1
P	CHU Y; CHEN Z; ZHONG C; CHEN Q; YU Y; ZHOU X; HAN X; LI Y; YUAN Z								High-iron electric energy quality monitoring system, has WEB server connected with power supply section review terminal through firewall, and monitoring terminal station provided with electric energy quality monitoring terminal, data memory and storage database					CN211263651-U	HUNAN VOCATIONAL COLLEGE RAILWAY TECHNOL																			NOVELTY - The utility model claims a high iron electric energy quality monitoring system, comprising an iron total level monitoring main station, a railway local monitoring substation and a monitoring terminal station; the iron master monitoring master station is connected with the railway local monitoring substation through the communication network; the railway local monitoring substation monit…															0
J	Grazzi, Licia; Rizzoli, Paul; Andrasik, Frank				Grazzi, Licia/K-5767-2016	Grazzi, Licia/0000-0001-6535-1109; Andrasik, Frank/0000-0001-6625-479X			Effectiveness of mindfulness by smartphone, for patients with chronic migraine and medication overuse during the Covid-19 emergency								NEUROLOGICAL SCIENCES				41	SUPPL 2	SI		461	462		10.1007/s10072-020-04659-0		AUG 2020	2	DEC 2020	2020										5	0	0	0	1	0	5
J	Brantnell, Anders; Woodford, Joanne; Baraldi, Enrico; van Achterberg, Theo; von Essen, Louise					Baraldi, Enrico/0000-0003-1618-701X; van Achterberg, Theo/0000-0003-0111-6622			Views of Implementers and Nonimplementers of Internet-Administered Cognitive Behavioral Therapy for Depression and Anxiety: Survey of Primary Care Decision Makers in Sweden								JOURNAL OF MEDICAL INTERNET RESEARCH				22	8					e18033	10.2196/18033				AUG 12 2020	2020	Background: Internet-administered cognitive behavioral therapy (ICBT) has been demonstrated to be an effective intervention for adults with depression and/or anxiety and is recommended in national guidelines for provision within Swedish primary care. However, the number and type of organizations that have implemented ICBT within primary care in Sweden is currently unclear. Further, there is a lac…									5	0	0	0	1	0	5
J	Backx, Rosa; Skirrow, Caroline; Dente, Pasquale; Barnett, Jennifer H.; Cormack, Francesca K.					Skirrow, Caroline/0000-0001-8692-7787; Cormack, Francesca/0000-0002-4413-177X			Comparing Web-Based and Lab-Based Cognitive Assessment Using the Cambridge Neuropsychological Test Automated Battery: A Within-Subjects Counterbalanced Study								JOURNAL OF MEDICAL INTERNET RESEARCH				22	8					e16792	10.2196/16792				AUG 4 2020	2020	Background: Computerized assessments are already used to derive accurate and reliable measures of cognitive function. Web-based cognitive assessment could improve the accessibility and flexibility of research and clinical assessment, widen participation, and promote research recruitment while simultaneously reducing costs. However, differences in context may influence task performance.Objective: …									25	0	0	0	2	0	25
J	Tsadiras, Athanasios; Pempetzoglou, Maria; Viktoratos, Iosif				TSADIRAS, ATHANASIOS/AAO-3846-2021; PEMPETZOGLOU, MARIA/AAP-1331-2021	TSADIRAS, ATHANASIOS/0000-0002-9887-8983;			Making Predictions of Global Warming Impacts Using a Semantic Web Tool that Simulates Fuzzy Cognitive Maps								COMPUTATIONAL ECONOMICS				58	3	SI		715	745		10.1007/s10614-020-10025-1		JUL 2020		OCT 2021	2021	One of the most important environmental problems of our era is Global Warming (GW), which derives its roots mainly from anthropogenic activities and is expected to cause far-reaching and long-lasting impacts to the natural environment, ecosystems and human societies. The purpose of this paper is twofold: (a) to develop a model of the causal relationships that exist in the field of GW, using the w…									2	0	0	0	0	0	2
J	Wang, Haoyu; Zhao, Qingxue; Mu, Wenting; Rodriguez, Marcus; Qian, Mingyi; Berger, Thomas				Berger, Thomas/I-7931-2012; Mu, Wenting/D-9805-2019	Berger, Thomas/0000-0002-2432-7791; Mu, Wenting/0000-0003-0358-4876; Wang, Haoyu/0000-0001-6133-2023; Rodriguez, Marcus/0000-0002-2976-3859			The Effect of Shame on Patients With Social Anxiety Disorder in Internet-Based Cognitive Behavioral Therapy: Randomized Controlled Trial								JMIR MENTAL HEALTH				7	7					e15797	10.2196/15797				JUL 20 2020	2020	Background: Prior research has demonstrated the efficacy of internet-based cognitive behavioral therapy (ICBT) for social anxiety disorder (SAD). However, it is unclear how shame influences the efficacy of this treatment.Objective: This study aimed to investigate the role shame played in the ICBT treatment process for participants with SAD.Methods: A total of 104 Chinese participants (73 females;…									7	0	0	0	1	0	7
J	El Morr, Christo; Ritvo, Paul; Ahmad, Farah; Moineddin, Rahim		MVC Team		Morr, Christo El/F-7534-2014; Ahmad, Farah/B-4261-2008	Morr, Christo El/0000-0001-6287-3438; Ahmad, Farah/0000-0001-9747-1148; Moineddin, Rahim/0000-0002-5506-084X; Ritvo, Paul/0000-0003-1141-0083			Effectiveness of an 8-Week Web-Based Mindfulness Virtual Community Intervention for University Students on Symptoms of Stress, Anxiety, and Depression: Randomized Controlled Trial								JMIR MENTAL HEALTH				7	7					e18595	10.2196/18595				JUL 17 2020	2020	Background: A student mental health crisis is increasingly acknowledged and will only intensify with the COVID-19 crisis. Given accessibility of methods with demonstrated efficacy in reducing depression and anxiety (eg, mindfulness meditation and cognitive behavioral therapy [CBT]) and limitations imposed by geographic obstructions and localized expertise, web-based alternatives have become vehic…									36	0	0	0	1	0	36
P	DING J; ZHANG L; PANG Y								Management method for realizing shop person chronic diseases based on internet platform, involves automatically reminding patient to review and pay attention to items regularly according to historical medical record information					CN111370119-A	ZHUHAI HENGQIN SHENGDA ZHAOYE TECHNOLOGY																			NOVELTY - The method involves establishing person information and recording basic conditions of persons. Consumption information of the persons are recorded and electronic medical records are automatically created for historical consumption. Historical medical record information is automatically analyzed to record and reminds the persons to prepare medicines in advance. A patient is automatically…															0
J	Garde Gonzalez, J.; Lopez, V.; Orosa-Duarte, A.; Mediavilla, R.; Munoz-Sanjose, A.; Palao, A.; Bravo-Ortiz, M. F.; Bayon, C.; Rodriguez-Vega, B.								Mindfulness-based program delivered through a smartphone app versus an in-person program in healthcare students: effectiveness in depressive symptoms								EUROPEAN PSYCHIATRY				63		SI	EPV0523	S383	S384					1	JUL 2020	2020										0	0	0	0	0	0	0
J	Gupta, Samir K.; Slaven, James E.; Liu, Ziyue; Polanka, Brittanny M.; Freiberg, Matthew S.; Stewart, Jesse C.								Effects of Internet Cognitive-Behavioral Therapy on Depressive Symptoms and Surrogates of Cardiovascular Risk in Human Immunodeficiency Virus: A Pilot, Randomized, Controlled Trial								OPEN FORUM INFECTIOUS DISEASES				7	7					ofaa280	10.1093/ofid/ofaa280				JUL 2020	2020	Background. Depression is associated with an increased risk of cardiovascular disease in human immunodeficiency virus (HIV). We hypothesized that reducing depressive symptoms would improve HIV-related cardiovascular risk.Methods. We conducted a single-center, randomized (1:1), controlled, parallel-group, assessor-blinded, pilot trial comparing Beating the Blues US (BtB)-an evidence-based, 8-sessi…									0	0	0	0	0	0	0
J	Kang, Jin Oh; Kang, Kyoung Doo; Lee, Jea Woog; Nam, Jae Jun; Han, Doug Hyun					Han, Doug Hyun/0000-0002-8314-0767			Comparison of Psychological and Cognitive Characteristics between Professional Internet Game Players and Professional Baseball Players								INTERNATIONAL JOURNAL OF ENVIRONMENTAL RESEARCH AND PUBLIC HEALTH				17	13					4797	10.3390/ijerph17134797				JUL 2020	2020	The esports industry is increasing in popularity and is now played at the professional level. We hypothesized that esports players may have a significant advantage over the general population in terms of psychological and cognitive characteristics, which may be similar to that of professional baseball players. We recruited three participant groups: esports players (n= 55), pro-baseball players (n…									4	0	0	0	0	0	4
J	Linardon, Jake								Can Acceptance, Mindfulness, and Self-Compassion Be Learned by Smartphone Apps? A Systematic and Meta-Analytic Review of Randomized Controlled Trials								BEHAVIOR THERAPY				51	4			646	658		10.1016/j.beth.2019.10.002				JUL 2020	2020	The potential health benefits of acceptance, mindfulness, and self-compassion are well-documented. However, interventions that teach these principles typically rely on face-to-face delivery, which can limit their dissemination. Delivering these interventions through smartphone apps could help overcome this. This meta-analysis examined whether principles of acceptance, mindfulness, and self-compas…									35	0	0	0	3	0	35
J	Peynenburg, Vanessa A.; Mehta, Swati; Hadjistavropoulos, Heather D.					Peynenburg, Vanessa/0000-0001-8686-2717; Mehta, Swati/0000-0002-5036-9055			Postsecondary Student Perceptions and Preferences for the Treatment of Depression and Anxiety: Comparison of Internet-Delivered Cognitive Behaviour Therapy to Face-to-Face Cognitive Behaviour Therapy and Medication								CANADIAN JOURNAL OF BEHAVIOURAL SCIENCE-REVUE CANADIENNE DES SCIENCES DU COMPORTEMENT				52	3			220	230		10.1037/cbs0000165				JUL 2020	2020	Postsecondary students experience elevated rates of anxiety and depression but also experience barriers to treatment, such as limited time, privacy concerns, and lack of emotional openness. Internet-delivered cognitive behaviour therapy (ICBT) is an efficacious treatment that addresses barriers to care in adult populations, with some evidence showing ICBT is also effective with students. Gaining …									6	0	0	0	1	0	6
J	Rebok, George W.; Tzuang, Marian; Parisi, Jeanine M.								Comparing Web-Based and Classroom-Based Memory Training for Older Adults: The ACTIVE Memory Works (TM) Study								JOURNALS OF GERONTOLOGY SERIES B-PSYCHOLOGICAL SCIENCES AND SOCIAL SCIENCES				75	6			1132	1143		10.1093/geronb/gbz107				JUL 2020	2020	Objectives: To compare the efficacy of a web-based versus a classroom-based memory training program in enhancing cognition and everyday functioning in older adults, and program satisfaction and acceptability.Method: Participants (N = 208; mean age = 71.1) were randomly assigned to a web-based or classroom-based training, or to a wait-list control condition. Cognitive and everyday functioning meas…									7	0	0	0	0	0	7
J	Yang, Sun-Yi					Yang, Sun-Yi/0000-0002-7635-4812			Effects of Self-efficacy and Self-control on Internet Addiction in Middle School Students: A Social Cognitive Theory-Driven Focus on the Mediating Influence of Social Support.								Child health nursing research				26	3			357	365		10.4094/chnr.2020.26.3.357				2020-Jul	2020	PURPOSE: The aim of this study was to investigate internet addiction among middle school students and to examine the mediating effects of social support in the relationships of self-efficacy and self-control with internet addiction.METHODS: The participants in the study were 119 middle school students in J city. The measurements included a self-efficacy scale, a self-control scale, a social suppo…									2	0	0	0	0	0	2
J	Yegiyan, Narine; DeAngelo, Tessa, I; Zhan, You								At the Intersection of Motivational Relevance and Website Visual Complexity New Evidence for Memory Narrowing and Broadening Effects								JOURNAL OF MEDIA PSYCHOLOGY-THEORIES METHODS AND APPLICATIONS				32	3			143	157		10.1027/1864-1105/a000267				JUL 2020	2020	This study investigated how resource allocation to and encoding of irrelevant peripheral information (advertisements) varied as a function of the emotional tone of a central event (movie clip) and website complexity (number of advertisements). Secondary task reaction times (STRTs) and ad recognition accuracy were used to test the predictions. Two competing hypotheses - a memory narrowing hypothes…									0	0	0	0	0	0	0
P	Agichtein, Yevgeny E.; Buffalo, Elizabeth A.; Lagun, Dmitry; Manzanares, Cecelia; Zola, Stuart								Internet-based cognitive diagnostics using visual paired comparison task					US 10694942	EMORY UNIVERSITY		Official Gazette of the United States Patent and Trademark Office Patents															JUN 30 2020	2020	Disclosed are methods for diagnosing declarative memory loss using mouse tracking to follow the visual gaze of a subject taking a visual paired comparison test. Also disclosed are methods for diagnosing dementia such as mild cognitive impairment and Alzheimer's disease.									0	0	0	0	0	0	0
J	Karmakar, Mousumi; Banshal, Sumit Kumar; Singh, Vivek Kumar				Banshal, Sumit Kumar/H-4826-2017; Karmakar, Mousumi/AAU-6948-2020	Banshal, Sumit Kumar/0000-0001-7795-1355; Karmakar, Mousumi/0000-0002-4238-9267; singh, vivek kumar/0000-0002-7348-6545			Does presence of social media plugins in a journal website result in higher social media attention of its research publications?								SCIENTOMETRICS				124	3			2103	2143		10.1007/s11192-020-03574-7		JUN 2020		SEP 2020	2020	Social media platforms have now emerged as an important medium for wider dissemination of research articles; with authors, readers and publishers creating different kinds of social media activity about the article. Some research studies have even shown that articles that get more social media attention may get higher visibility and citations. These factors are now persuading journal publishers to…									4	0	0	0	0	0	4
J	Shahsavan, Fatemeh; Akbari, Nahid; Gharraee, Banafsheh; Abolghasemi, Jamileh; Khedmat, Leila				Akbari, Nahid/AAP-1209-2021; Khedmat, Leila/Y-3245-2019	Akbari, Nahid/0000-0001-9056-4405; Khedmat, Leila/0000-0003-1793-7150; Akbari, Nahid/0000-0003-2815-8785			The effect of internet-based guided self-help cognitive-behavioral therapies on Iranian women's psychological symptoms and preferred method of childbirth								PERSPECTIVES IN PSYCHIATRIC CARE				57	1			138	147		10.1111/ppc.12535		JUN 2020		JAN 2021	2021	Purpose The effectiveness of an Internet-based guided self-help cognitive-behavioral therapy (I-GSH-CBT) was assessed in alleviating childbirth fear (CBF), depression, anxiety, and stress of pregnant women during the first delivery. Design and Methods In a quasi-experimental study, pregnant women in the intervention group used the I-GSH-CBT program during pregnancy. The Wijma Delivery Expectancy/…									2	0	0	0	0	0	2
P	TUCKER P A; SINGHAL A; JACKSON E								Methods for improving internet search by rewriting query to most common phrase by cache memory program for search engines involves mapping past searches to rewrite new queries into cache to update system for effective good search results					US10685017-B1	GOOGLE LLC																			NOVELTY - The method involves mapping (10) past search queries to rewrite new queries and cache (20) the mapping into a cache memory. A new search query is received (30) and obtain (40) a rewritten query of the new search from the cache mapping. A search is issued (50) of the written query in place of the new search query to obtain search result of the latest topic. A first query from the records…															0
J	Liang, Decui; Dai, Zhuoyin; Wang, Mingwei; Li, Jinjun								Web celebrity shop assessment and improvement based on online review with probabilistic linguistic term sets by using sentiment analysis and fuzzy cognitive map								FUZZY OPTIMIZATION AND DECISION MAKING				19	4			561	586		10.1007/s10700-020-09327-8		JUN 2020		DEC 2020	2020	As a representative of the new economy, the web celebrity economy has achieved significant development in China with the rapid development of information technology and the Internet. In this environment, web celebrity shops encounter fierce business competition of peer competitors. Online reviews which imply the consumers' attitudes and sentiments give the web celebrity shops good feedback to imp…									14	0	0	0	0	0	14
J	Shaffer, Kelly M.; Camacho, Fabian; Lord, Holly R.; Chow, Philip, I; Palermo, Tonya; Law, Emily; Thorndike, Frances P.; Ingersoll, Karen S.; Ritterband, Lee M.				Shaffer, Kelly/AAG-9849-2020; Ritterband, Lee/G-7810-2011	Shaffer, Kelly/0000-0002-9749-8006; Ritterband, Lee/0000-0001-7624-5213			Do treatment effects of a web-based cognitive behavioral therapy for insomnia intervention differ for users with and without pain interference? A secondary data analysis								JOURNAL OF BEHAVIORAL MEDICINE				43	3			503	510		10.1007/s10865-019-00065-w				JUN 2020	2020	Cognitive-behavioral therapy for insomnia (CBT-I) shows treatment benefits among individuals with pain interference; however, effects of Internet-delivered CBT-I for this population are unknown. This secondary analysis used randomized clinical trial data from adults assigned to Internet-delivered CBT-I to compare changes in sleep by pre-intervention pain interference. Participants (N = 151) compl…									3	0	0	0	1	0	3
P	KLEIN M D; BROWNE J; PATERSON C D								Apparatus for determining the relative effectiveness of media content items, comprises a memory and a processor to execute instructions stored in the memory, determined, based on a first correlation of a first internet action					US2020167802-A1; US11222344-B2	NIELSEN CO US LLC																			NOVELTY - The apparatus comprises a memory and a processor to execute instructions stored in the memory, the processor to. Determined, based on a first correlation of a first internet action with a first exposure to a first media, a first effectiveness score of the first media in affecting the behavior of a group of panelists. Determined, based on the second correlation of a second Internet actio…															0
J	ter Huurne, Elke D.; de Haan, Hein A.; Postel, Marloes G.; DeJong, Cor A. J.; VanDerNagel, Joanne E. L.; van der Palen, Job				DeJong, Cornelis A.J./G-3957-2012	de Haan, Hein/0000-0003-4418-7156; van der Palen, Job/0000-0003-1071-6769; Postel, Marloes/0000-0002-4027-6867; VanDerNagel, Joanne/0000-0002-7641-9890; DeJong, Cornelis/0000-0003-1824-7303; ter Huurne, Elke/0000-0002-9489-6770			Long-term effectiveness of web-based cognitive behavioral therapy for patients with eating disorders								EATING AND WEIGHT DISORDERS-STUDIES ON ANOREXIA BULIMIA AND OBESITY				26	3			911	919		10.1007/s40519-020-00929-0		MAY 2020		APR 2021	2021	Purpose To evaluate the long-term effectiveness of a web-based therapist-delivered cognitive behavioral therapy (CBT) for patients with eating disorders (ED). Methods We used follow-up data from a randomized controlled trial that evaluated a web-based CBT on ED psychopathology and related health, compared to a waiting list control (WL) condition. As participants of the WL condition started the in…									2	0	0	0	0	0	2
J	Tsolaki, Anthoula C.; Tsolaki, Magda; Pandria, Niki; Lazarou, Eftychia; Gkatzima, Olymbia; Zilidou, Vasiliki; Karagianni, Maria; Iakovidou-Kritsi, Zafiroula; Kimiskidis, Vasilios K.; Bamidis, Panagiotis D.				Zilidou, Vasiliki/AGY-4557-2022	Zilidou, Vasiliki/0000-0002-4859-6996; Tsolaki, Magda/0000-0002-2072-8010; Tsolaki, Anthoula/0000-0002-5563-7776; Bamidis, Panagiotis/0000-0002-9936-5805; Pandria, Niki/0000-0002-7130-5739; Kimiskidis, Vasilios/0000-0002-3335-3019			Web-Based Intervention Effects on Mild Cognitive Impairment Based on Apolipoprotein E Genotype: Quasi-Experimental Study								JOURNAL OF MEDICAL INTERNET RESEARCH				22	5					e14617	10.2196/14617				MAY 7 2020	2020	Background: Apolipoprotein E (APOE) epsilon 4 allele is a major genetic risk factor for Alzheimer disease and mild cognitive impairment (MCI). Computer-based training programs can improve cognitive performance in elderly populations. However, the effects of computer-based interventions on MCI APOE epsilon 4 carriers have never been studied before.Objective: The effects of different web-based inte…									1	0	0	0	1	0	1
J	Choi, Eun-Hi; Chun, Min Young; Lee, Insoo; Yoo, Yang-Gyeong; Kim, Min-Jae								The Effect of Mind Subtraction Meditation Intervention on Smartphone Addiction and the Psychological Wellbeing among Adolescents								INTERNATIONAL JOURNAL OF ENVIRONMENTAL RESEARCH AND PUBLIC HEALTH				17	9					3263	10.3390/ijerph17093263				MAY 2020	2020	As the smartphone has become an indispensable device in modern lives, consequential psychosocial problems such as smartphone addiction have been getting attention worldwide, especially regarding adolescents. Based on its positive effect on young individuals' mental health, mind subtraction meditation has been widely applied to many school-based programs in South Korea. This study aims to identify…									2	0	0	1	1	0	3
J	Shaffer, Kelly M.; Camacho, Fabian; Finkelstein, Eric; Ingersoll, Karen S.; Thorndike, Frances; Ritterband, Lee M.				Shaffer, Kelly/AAG-9849-2020	Shaffer, Kelly/0000-0002-9749-8006			EFFECTS OF AN INTERNET-BASED COGNITIVE BEHAVIORAL THERAPY FOR INSOMNIA PROGRAM ON PRODUCTIVITY: A SECONDARY ANALYSIS								ANNALS OF BEHAVIORAL MEDICINE				54			51	S528	S528					1	MAY 2020	2020										0	0	0	0	0	0	0
J	Buescher, Rebekka; Torok, Michelle; Terhorst, Yannik; Sander, Lasse				Terhorst, Yannik/X-6358-2019; Torok, Michelle/R-3231-2018; Sander, Lasse/Q-7467-2016	Terhorst, Yannik/0000-0003-4091-5048; Torok, Michelle/0000-0003-3741-8075; Sander, Lasse/0000-0002-4222-9837			Internet-Based Cognitive Behavioral Therapy to Reduce Suicidal Ideation A Systematic Review and Meta-analysis								JAMA NETWORK OPEN				3	4					e203933	10.1001/jamanetworkopen.2020.3933				APR 28 2020	2020	This systematic review and meta-analysis investigates whether internet-based self-help interventions directly targeting suicidal ideation or behavior are associated with reductions in suicidal ideation among patients in randomized clinical trials.Importance Suicidal ideation is a widespread phenomenon. However, many individuals at risk for suicide do not seek treatment, which might be addressed b…									25	0	0	0	2	0	26
P	OKUBO Y								Web-based game program for game system, in which effect generated with respect to user is varied while competitive game is going on according to advance of game stored in one or both memories of selection users					JP2020054924-A; JP6976363-B2	GREE INC																			NOVELTY - The game program, run by a portable terminal (100) and a server (200), has a memory function storing information regarding users. Display information showing other users for selection is output. Operation information (5c) input by user is acquired. Another memory function which links with the user the identification information of other user is selected according to acquired operation i…															0
J	Peng, Ming; Zhang, Libin; Wen, Yiran; Zhao, Qingbai								Internet-word compared with daily-word priming reduces attentional scope								EXPERIMENTAL BRAIN RESEARCH				238	4			1025	1033		10.1007/s00221-020-05774-2		MAR 2020		APR 2020	2020	This study tested whether one aspect of cognitive processing, namely visual attentional scope, was more narrow in an Internet environment compared to a daily-life environment. Words related to the Internet and words related to daily life were used as priming stimuli before participants had to respond to a Navon letter to assess attention to global vs. local targets. In Experiment 1, reaction time…									0	0	0	0	0	0	0
J	Sundstrom, Christopher; Hadjistavropoulos, Heather; Wilhelms, Andrew; Keough, Matt; Schaub, Michael				Schaub, Michael P./ABF-9468-2021; Sundström, Christopher/ABH-5379-2020	Schaub, Michael P./0000-0002-8375-4005; Sundström, Christopher/0000-0003-4237-7159; Keough, Matthew/0000-0001-8567-2874			Optimizing internet-delivered cognitive behaviour therapy for alcohol misuse: a study protocol for a randomized factorial trial examining the effects of a pre-treatment assessment interview and health educator guidance								BMC PSYCHIATRY				20	1					126	10.1186/s12888-020-02506-2				MAR 17 2020	2020	Background Alcohol misuse is a common, disabling, and costly issue worldwide, but the vast majority of people with alcohol misuse never access treatment for varying reasons. Internet-delivered cognitive behaviour therapy (ICBT) may be an attractive treatment alternative for individuals with alcohol misuse who are reluctant to seek help due to stigma, or who live in rural communities with little a…									4	0	0	0	0	0	4
J	[Anonymous]								Correction: Effectiveness of internet-delivered cognitive behavioural therapy in reducing sickness absence among young employees with depressive symptoms: study protocol for a large-scale pragmatic randomised controlled trial.								BMJ open				10	3			e032119corr1	e032119corr1		10.1136/bmjopen-2019-032119corr1				2020 Mar 16	2020										0	0	0	0	0	0	0
J	Lyhne, Johanne Dam; Smith, Allan 'Ben'; Frostholm, Lisbeth; Fink, Per; Jensen, Lars Henrik				Jensen, Lars Henrik/P-6252-2018; Fink, Per/AAA-2297-2021	Jensen, Lars Henrik/0000-0002-0020-1537; Fink, Per/0000-0003-2921-4099; frostholm, lisbeth/0000-0002-9683-7416; Lyhne, Johanne Marie/0000-0002-2566-663X			Study protocol: a randomized controlled trial comparing the efficacy of therapist guided internet-delivered cognitive therapy (TG-iConquerFear) with augmented treatment as usual in reducing fear of cancer recurrence in Danish colorectal cancer survivors								BMC CANCER				20	1					223	10.1186/s12885-020-06731-6				MAR 16 2020	2020	Background Cognitive therapy has been shown to reduce fear of cancer recurrence (FCR), mainly in breast cancer survivors. The accessibility of cognitive behavioural interventions could be further improved by Internet delivery, but self-guided interventions have shown limited efficacy. The aim of this study is to test the efficacy of a therapist guided internet-delivered intervention (TG-iConquerF…									7	0	0	0	0	0	7
J	Engel, Sinha; Schumacher, Sarah; Niemeyer, Helen; Kuester, Annika; Burchert, Sebastian; Rau, Heinrich; Willmund, Gerd-Dieter; Knaevelsrud, Christine								Does Oxytocin Impact the Psychotherapeutic Process? An Explorative Investigation of Internet-Based Cognitive-Behavioral Treatment for Posttraumatic Stress Disorder								VERHALTENSTHERAPIE				30	1			69	81		10.1159/000505303				MAR 2020	2020	Background: Oxytocin might promote favorable psychotherapy outcomes by strengthening the therapeutic alliance. Its involvement in psychotherapeutic processes, especially regarding the therapeutic alliance, needs further investigation. Patients and Methods: Blood oxytocin of 35 male German Armed Forces service members who were seeking treatment for posttraumatic stress disorder (PTSD) was analyzed…									1	0	0	0	0	0	1
J	Kamin, Stefan T.; Lang, Frieder R.				Lang, Frieder R./A-9846-2012	Lang, Frieder R./0000-0002-2660-1619			Internet Use and Cognitive Functioning in Late Adulthood: Longitudinal Findings from the Survey of Health, Ageing and Retirement in Europe (SHARE)								JOURNALS OF GERONTOLOGY SERIES B-PSYCHOLOGICAL SCIENCES AND SOCIAL SCIENCES				75	3			534	539		10.1093/geronb/gby123				MAR 2020	2020	Objectives Research suggests that cognitive functioning is associated with technology use in late life, but longitudinal research in this domain is still sparse. This study explored the reciprocal association between Internet use and cognitive functioning over a 2-year period.Method We analyzed representative data across 14 countries from the Survey of Health, Ageing and Retirement in Europe (SHA…									35	0	0	0	5	0	35
J	Kouvonen, A.; Manty, M.; Harkko, J.								Effectiveness of internet-delivered cognitive behavioural therapy in reducing sickness absence among young employees with depressive symptoms: study protocol for a large-scale pragmatic randomised controlled trial (vol 9, e032119, 2019)								BMJ OPEN				10	3					e032119corr1	10.1136/bmjopen-2019-032119corr1				MAR 2020	2020										0	0	0	0	0	0	0
J	Kuzucu, Yasar; Sariot Erturk, Ozge; Simsek, Omer Faruk; Gokdas, Ibrahim								COGNITIVE DISTORTIONS AND PROBLEMATIC INTERNET USE CONNECTION: EXAMINING THE MEDIATOR ROLES OF LONELINESS AND SOCIAL ANXIETY BY PARTIALLING OUT THE EFFECTS OF SOCIAL DESIRABILITY								JOURNAL OF EVIDENCE-BASED PSYCHOTHERAPIES				20	1			51	76						MAR 2020	2020	This research investigated direct and indirect relationships that occur between interpersonal cognitive distortions, loneliness, social anxiety and problematic Internet use (PIU) when the effect of social desirability was controlled. The study was based on a cognitive-behavioural model of generalized PIU. Data were collected from 260 university students ranging from 18 to 26-year-olds (M=21.29, S…									2	0	0	0	0	0	2
J	Newby, Jill M.; Haskelberg, Hila; Hobbs, Megan J.; Mahoney, Alison E. J.; Mason, Elizabeth; Andrews, Gavin				Hobbs, Megan J/F-7353-2013	Hobbs, Megan J/0000-0003-0131-0089; Newby, Jill/0000-0002-6473-9811			The effectiveness of internet-delivered cognitive behavioural therapy for health anxiety in routine care								JOURNAL OF AFFECTIVE DISORDERS				264				535	542		10.1016/j.jad.2019.11.087				MAR 1 2020	2020	Introduction: Randomised controlled trials have shown that internet-delivered cognitive behavioural treatment (iCBT) is an effective treatment for health anxiety, but the effectiveness of these programs in routine care has not been investigated. This study examined the effectiveness of iCBT for health anxiety symptoms in routine care settings in the community.Methods: Using an open-trial design, …									6	0	0	0	1	0	6
J	Vidyapu, Sandeep; Vedula, Vijaya Saradhi; Bhattacharya, Samit								Weighted Voting-Based Effective Free-Viewing Attention Prediction On Web Image Elements								INTERACTING WITH COMPUTERS				32	2			170	184		10.1093/iwcomp/iwaa013				MAR 2020	2020	Quantifying and predicting the user attention on web image elements finds applications in synthesis and rendering of elements on webpages. However, the majority of the existing approaches either overlook the visual characteristics of these elements or do not incorporate the users' visual attention. Especially, obtaining a representative quantified attention (for images) from the attention allocat…									0	0	0	0	0	0	0
P	CHOI S Y								Switchgear with partial discharge diagnostics function and Internet of Things (IoT) technology, has storage unit storing learning or diagnostic results as data, and comparator connected to memory and microprocessor, respectively					KR2079813-B1	KOREA ELECTRIC RES ENG CONSTR CO LTD																			NOVELTY - The switchgear has an enclosure (10) for forming a switchboard. A diagnosing device (20) is installed inside the enclosure to detect and diagnose partial discharge and temperature of devices inside the switchgear, and includes an UHF sensor for detecting the partial discharge. A temperature sensor is installed at a measurement site to detect a temperature. A repeater receives and transm…															0
J	Hochberg, Katrin; Becker, Sebastian; Louis, Malte; Klein, Pascal; Kuhn, Jochen				Klein, Pascal/AAH-1108-2021	Klein, Pascal/0000-0003-3023-1478			Using Smartphones as Experimental Tools-a Follow-up: Cognitive Effects by Video Analysis and Reduction of Cognitive Load by Multiple Representations								JOURNAL OF SCIENCE EDUCATION AND TECHNOLOGY				29	2			303	317		10.1007/s10956-020-09816-w		FEB 2020		APR 2020	2020	Mobile devices (smartphones or tablets) as experimental tools (METs) offer inspiring possibilities for science education, but until now, there has been little research studying this approach. Previous research indicated that METs have positive effects on students' interest and curiosity. The present investigation focuses on potential cognitive effects of METs using video analyses on tablets to in…									16	0	0	0	0	1	17
J	Sunnhed, Rikard; Hesser, Hugo; Andersson, Gerhard; Carlbring, Per; Morin, Charles M.; Harvey, Allison G.; Jansson-Frojmark, Markus				Andersson, Gerhard/J-8529-2012; Morin, Charles M./A-4700-2008; Carlbring, Per/D-3628-2009; Jansson-Frojmark, Markus/A-8672-2012	Andersson, Gerhard/0000-0003-4753-6745; Morin, Charles M./0000-0002-8649-8895; Sunnhed, Rikard/0000-0001-5966-5451; Carlbring, Per/0000-0002-2172-8813; Jansson-Frojmark, Markus/0000-0003-2059-1621			Comparing internet-delivered cognitive therapy and behavior therapy with telephone support for insomnia disorder: a randomized controlled trial								SLEEP				43	2					zsz245	10.1093/sleep/zsz245				FEB 13 2020	2020	Study Objectives Our aim was to compare the effects of Internet-delivered cognitive therapy (CT) and behavior therapy (BT) against a waitlist (WL) condition to better understand their unique contribution in the treatment of insomnia. Methods Two hundred and nineteen participants with insomnia disorder were randomized to CT (n = 72), BT (n = 73), or WL (n = 74). The treatment arms consisted of 10 …									5	0	0	0	1	0	5
J	Radomski, Ashley D.; Bagnell, Alexa; Curtis, Sarah; Hartling, Lisa; Newton, Amanda S.					Radomski, Ashley/0000-0003-1491-3516; Curtis, Sarah/0000-0003-4996-7784			Examining the Usage, User Experience, and Perceived Impact of an Internet-Based Cognitive Behavioral Therapy Program for Adolescents With Anxiety: Randomized Controlled Trial								JMIR MENTAL HEALTH				7	2					e15795	10.2196/15795				FEB 5 2020	2020	Background: Internet-based cognitive behavioral therapy (iCBT) increases treatment access for adolescents with anxiety; however, completion rates of iCBT programs are typically low. Understanding adolescents' experiences with iCBT, what program features and changes in anxiety (minimal clinically important difference [MCID]) are important to them, may help explain and improve iCBT program use and …									4	0	0	0	0	0	4
J	Hadjistavropoulos, Heather D.; Peynenburg, Vanessa; Mehta, Swati; Adlam, Kelly; Nugent, Marcie; Gullickson, Kirsten M.; Titov, Nickolai; Dear, Blake					Nugent, Marcie/0000-0002-1638-696X; Gullickson, Kirsten/0000-0003-4217-3236; Adlam, Kelly/0000-0003-2647-0070; Hadjistavropoulos, Heather/0000-0002-7092-9056; Mehta, Swati/0000-0002-5036-9055; Titov, Nickolai/0000-0002-7268-729X; Peynenburg, Vanessa/0000-0001-8686-2717; Dear, Blake/0000-0001-9324-3092			An Internet-Delivered Cognitive Behavioral Therapy for Depression and Anxiety Among Clients Referred and Funded by Insurance Companies Compared With Those Who Are Publicly Funded: Longitudinal Observational Study								JMIR MENTAL HEALTH				7	2					e16005	10.2196/16005				FEB 4 2020	2020	Background: Anxiety and depression are leading causes of disability but are often undertreated. Internet-delivered cognitive behavioral therapy (ICBT) improves access to treatment by overcoming barriers to obtaining care. ICBT has been found to be efficacious in research trials and routine care, but there is limited research of ICBT when it is recommended and funded by insurance companies for cli…									2	0	0	0	1	0	2
J	Bell, Louise V.; Cornish, Peter; Flusk, David; Garland, Sheila N.; Rash, Joshua A.				Rash, Josh/G-3557-2012	Rash, Josh/0000-0003-0927-0712			The INternet ThERapy for deprESsion Trial (INTEREST): protocol for a patient-preference, randomised controlled feasibility trial comparing iACT, iCBT and attention control among individuals with comorbid chronic pain and depression								BMJ OPEN				10	2					e033350	10.1136/bmjopen-2019-033350				FEB 2020	2020	Introduction Approximately one-third of adults with chronic pain also report clinically relevant levels of depression. Internet-delivered psychological therapies such as Cognitive Behavioural Therapy (iCBT) and Acceptance and Commitment Therapy (iACT) have been developed to overcome barriers of access to services and ensure the timely delivery of care. The objective of this trial is to collect da…									3	0	0	0	0	0	3
J	Visser, Damian A.; Tendolkar, Indira; Schene, Aart H.; van de Kraats, Livia; Ruhe, Henricus G.; Vrijsen, Janna N.				Ruhe, Henricus G/K-8764-2012; van de Kraats, Livia/ABB-9623-2020; Vrijsen, Janna N/L-4736-2015; Tendolkar, I./O-5780-2019	Ruhe, Henricus G/0000-0001-6072-0358; Vrijsen, Janna N/0000-0002-7081-9893;			A Pilot Study of Smartphone-Based Memory Bias Modification and Its Effect on Memory Bias and Depressive symptoms in an Unselected Population								COGNITIVE THERAPY AND RESEARCH				44	1			61	72		10.1007/s10608-019-10042-x				FEB 2020	2020	Memory bias modification (MBM) is a relatively new approach at targeting biased processing-a central cognitive factor causing and maintaining depression. In this pilot study we aimed to develop a smartphone-based autobiographical memory training, a novel form of MBM. A total of 153 unselected participants were randomly allocated to one of three experimental training conditions (positive, negative…									3	0	0	0	1	0	3
J	Yang, Lulu; Kang, Yinzhi; Zhang, Wanling; Zhang, Bin					Yang, Lulu/0000-0002-3979-2522			[Application and research progress of internet-based cognitive behavioral therapy for insomnia disorder].								Nan fang yi ke da xue xue bao = Journal of Southern Medical University				40	1			142	146		10.12122/j.issn.1673-4254.2020.01.23				2020-Jan-30	2020	Insomnia disorder is one of the most common sleep disorders with an increasing incidence to cause substantial economic losses and social burden. The therapy for insomnia disorder mainly includes medication treatment and cognitive behavioral therapy. Medications are associated with various adverse effects and can be easily addictive. Cognitive behavioral therapy has been proposed as the first-line…									0	2	0	0	0	0	2
J	de Bruin, Eduard J.; Meijer, AnneMarie; Bogels, Susan M.					de bruin, Eduard/0000-0001-6072-3487			The Contribution of a Body Scan Mindfulness Meditation to Effectiveness of Internet-Delivered CBT for Insomnia in Adolescents								MINDFULNESS				11	4			872	882		10.1007/s12671-019-01290-9		JAN 2020		APR 2020	2020	Objectives Insomnia is highly prevalent among adolescents, with severe consequences for daily life, including mental disorders. Cognitive behavioral therapy for insomnia (CBTI) can be effective in internet-delivered and face-to-face modalities. However, it is yet unclear what the contribution is of mindfulness-based techniques to the effectiveness of traditional CBTI. The present study investigat…									6	0	0	0	0	0	6
J	Armitage, James; Eerola, Tuomas				Eerola, Tuomas/K-7596-2019	Eerola, Tuomas/0000-0002-2896-929X			Reaction Time Data in Music Cognition: Comparison of Pilot Data From Lab, Crowdsourced, and Convenience Web Samples								FRONTIERS IN PSYCHOLOGY				10						2883	10.3389/fpsyg.2019.02883				JAN 8 2020	2020										13	0	0	0	6	0	13
J	Garcovich, Daniele; Ausina Marquez, Veronica; Adobes Martin, Milagros				garcovich, daniele/AAQ-5079-2021	garcovich, daniele/0000-0001-8516-8352; Adobes Martin, Milagros/0000-0002-9155-3844			The online attention to research in periodontology: An Altmetric study on the most discussed articles on the web								JOURNAL OF CLINICAL PERIODONTOLOGY				47	3			330	342		10.1111/jcpe.13221		JAN 2020		MAR 2020	2020	Aim To assess the online attention to research in the field of Periodontology. To assess the correlation between the Altmetric Attention Score (AAS) and the citations count in Web of Science (WOS), Scopus and Dimensions. Material and Methods The articles were identified by a search performed through the Dimensions Free App. The search included the six journals related to periodontology listed in …									12	0	0	0	1	0	12
J	Atema, Vera; van Leeuwen, Marieke; Kieffer, Jacobien M.; Oldenburg, Hester S. A.; van Beurden, Marc; Hunter, Myra S.; Aaronson, Neil K.				van Leeuwen, Marieke/D-1470-2009; Aaronson, Neil K/AAV-8194-2021	van Leeuwen, Marieke/0000-0003-1976-5831;			Internet-based cognitive behavioral therapy aimed at alleviating treatment-induced menopausal symptoms in breast cancer survivors: Moderators and mediators of treatment effects								MATURITAS				131				8	13		10.1016/j.maturitas.2019.09.007				JAN 2020	2020	Objectives: Results from our recently conducted randomized controlled trial (RCT) indicated that Internet-based cognitive behavioral therapy (iCBT), with or without therapist support, is effective in reducing the perceived impact of hot flushes and night sweats (HF/NS) and overall levels of menopausal symptoms in breast cancer survivors with treatment-induced menopausal symptoms.Study design: We …									3	1	0	0	1	0	4
J	Chang Linya; Ding Fei; Lu Weihong; Ye Chenyu; Xue Lili; Wang Yu; Song Rui; Wang Yan; Zhu Yi; Tao Hua; Zhou Huiming; Fang Yiru; Yuan Chengmei							畅临亚; 丁菲; 卢卫红; 叶尘宇; 薛莉莉; 王宇; 宋蕊; 王琰; 朱益; 陶华; 周慧鸣; 方贻儒; 苑成梅	A pilot-study to assess the effectiveness and feasibility of internet-based structured group cognitive behavior therapy in patients with mild depressive disorder			线上结构式团体认知行为治疗对轻症抑郁患者的有效性和可行性探索				中华精神科杂志	Chinese Journal of Psychiatry				53	1			35	41	1006-7884(2020)53:1<35:XSJGST>2.0.TX;2-9					2020	2020	Objective To explore the effectiveness and feasibility of internet-based structured group cognitive behavior therapy (I-GCBT) in patients with mild depressive disorder. Methods In this randomized controlled trial, based on a random number table which was generated from spss20.0, 96 patients with mild depressive disorder were randomized to I-GCBT(n=64) and face-to-face group cognitive behavior the…			目的探讨线上结构式团体认知行为治疗(internet-based structured group cognitive behavior therapy,I-GCBT)对轻症抑郁患者的有效性和可行性。方法使用SPSS20.0软件生成随机表,将96例轻症抑郁患者分配到线上视频团体干预组(线上组,n=64)与面对面干预组(线下组,n= 32),使用HAMD_(17)、HAMA、功能大体评定量表(Global Assessment of Functioning Scale, GAF)以及抑郁症状快速检查-自我报告评分16项(16 Items Quick Inventory of Depressive Symptomatology-Self Report,QIDS-SR16)分别在基线、4周末、8周末和12周末评估患者抑郁、焦虑及整体功能水平。采用重复测量方差分析比较两组治疗效果差异,采用卡方检…						0	1	0	0	0	0	1
J	Chia, Doris X. Y.; Zhang, Melvyn W. B.								A Scoping Review of Cognitive Bias in Internet Addiction and Internet Gaming Disorders								INTERNATIONAL JOURNAL OF ENVIRONMENTAL RESEARCH AND PUBLIC HEALTH				17	1					373	10.3390/ijerph17010373				JAN 2020	2020	Internet addiction and Internet gaming disorders are increasingly prevalent. Whilst there has been much focus on the use of conventional psychological approaches in the treatment of individuals with these addictive disorders, there has also been ongoing research exploring the potential of cognitive bias modification amongst individuals with Internet and gaming addiction. Some studies have documen…									7	0	0	0	0	0	7
J	Choi, Hyeongsun; Sook, Kim Jin								The Influence of University Student’s Job-seeking Stress on Smartphone Game Addiction: Focusing on Mediation Effects of Mindfulness and Moderation Effects of Interpersonal Anxiety			대학생의 취업스트레스가 스마트폰 게임중독에 미치는 영향: 마음챙김의 매개효과와 대인불안의 조절효과를 중심으로					The Journal of Humanities and Social science	인문사회 21			11	4			781	796						2020	2020	The study aimed to verify the mediation effect of mindfulness and moderating effect of interpersonal anxiety on the relationship between university student’s job-seeking stress and smartphone game addiction. For this, the survey was conducted on the university students with questionnaire related with their demographic characteristic, job-seeking stress, smartphone game addiction, mindfulness and …				본 연구는 대학생의 취업스트레스가 스마트폰 게임중독의 관계에서 마음챙김의 매개효과와 대인불안의 조절효과를 검증하는데 목적을 두었다. 이를 위해 대학생을 대상으로 인구통계학적 특성, 취업스트레스, 스마트폰 게임중독, 마음챙김, 대인불안과 관련된 설문지를 사용하였다. 광주광역시 재학 중인 대학생 250명을 대상으로 조사를 실시하여, 유효한 227부를 자료분석에 사용하였다. SPSS23을 이용하여 기술통계분석, 3단 회귀분석, 위계적 다중회귀분석을 실시하였다. 연구결과로 첫째, 스마트폰 게임이용시간 비용은 스마트폰 게임중독과 유의한 관계라고 할 수 있다. 둘째, 취업스트레스는 스마트폰 게임중독에 유의미한 영향을 미치는 것으로 나타났다. 셋째, 마음챙김의 매개효과는 있는 것으로 나타났다. 넷째, 대인불안의 조절효…					0	0	0	0	0	0	0
J	Chowdhury, Bappaditya; Roy, Nilanjana Dutta				Dutta Roy, Nilanjana/AAC-7347-2022				Exploring Therapeutic Effectiveness of a Novel Smartphone Application for Enhancing Cognitive Control: A Pilot Study in Obsessive Compulsive Disorder								INDIAN JOURNAL OF PSYCHIATRY				62				S10	S10					1	JAN 2020	2020										0	0	0	0	0	0	0
J	Hong, Jiyun; Heo, Juyeon; Yi, Kyongmyon; Lee, Changhoon; KIMCHOBOK								Development and Effectiveness of Web-based Cognitive Training Programs			웹 기반 인지기능 훈련 프로그램의 개발과 효과성 검증						사회과학연구			31	3			3	20		10.16881/jss.2020.07.31.3.3				2020	2020	This study aimed to examine the effect of web-based online cognitive training programs, the Cognitive Control Training program (CCT-Program), using cognitive measurement programs, Cognitive Control Task (CCT), by overcoming limitations of existing tools. For this purpose, elementary and middle school students participated in the current study and they were administrated CCT-Program for 8 weeks, a…				본 연구는 영역 특수성 기반 작업기억 훈련 프로그램을 보완하여 웹 기반의 온라인 인지기능 훈련 도구인 Cognitive Control Training program(CCT-Program)을 개발하고, Cognitive Control Task(CCT)를 사용하여 훈련 효과를 검증하고자 하였다. 이를 위하여, D 지역 소재의 초등학생 및 중학생을 대상으로 CCT-Program을 통한 훈련을 8주간 실시하고, 훈련 전후에 CCT를 사전-사후검사로 시행하여 수행 변화를 확인하였다. 이를 위해, 사전검사의 각 과제 정확률을 기준으로 저-집단과 고-집단으로 구분하였고, 훈련 참여도에 따라 훈련집단과 통제집단으로 구분하였다. 사전-사후검사 결과간 CCT 측정치의 일관성을 확인하였고, 언어 및 시공간 최신화 능력에서 사…					0	0	0	0	0	0	0
J	Im, Byong-Kwang; ho, Lee， Seung								The Effects of Mindfulness, Internet Addiction and Job Engagement on Job Satisfaction of IT Workers			마음챙김과 인터넷 중독과 직무열의가 IT종사자의 직무만족에 미치는 영향					Journal of Digital Contents Society	디지털콘텐츠학회논문지			21	10			1825	1831		10.9728/dcs.2020.21.10.1825				2020	2020	The purpose of this study is to examine the effects of mindfulness, internet addiction, and job engagement on job satisfaction for IT workers. For this study, a survey of mindfulness, internet addiction, job engagement, and job satisfaction was conducted on 315 domestic IT companies with 10 or more employees. The results of this study are as follows. As a result of regression analysis of the effe…				본 연구의 목적은 IT종사자들을 대상으로 마음챙김과 인터넷 중독 그리고 직무열의가 직무만족에 미치는 영향을 살펴보는 데 있다. 본 연구를 위해 10인 이상의 국내 IT기업 종사자 315명을 대상으로 마음챙김, 인터넷 중독, 직무열의, 직무만족에 관한 설문조사를 하였다. 본 연구의 결과는 다음과 같다. 마음챙김과 인터넷 중독 그리고 직무열의가 직무만족에 주는 영향을 회귀분석으로 확인한 결과, 마음챙김과 직무열의는 직무만족에 정적인 영향을 주고, 인터넷 중독은 직무만족에 영향을 미치지 않는 것으로 나타났다. IT종사자들의 직무만족을 높이기 위해서는 인터넷 중독 예방 및 치료 프로그램보다 마음챙김과 직무열의를 높일 수 있는 프로그램이 필요하고, 특히 IT종사자의 직무만족을 향상시키기 위한 방안으로 디지털 디바이…					0	0	0	0	0	0	0
J	Ji Ziyang; Li Yan; Gu Jingyang; Jin Hong; Dong Jiao; Zhang Xiaoli; Wang Changhong							冀紫阳; 李晏; 谷景阳; 金虹; 董娇; 张晓莉; 王长虹	Effect of cognitive behavior orientation group psychotherapy on coping style,time management and family function of middle school students with internet addiction			认知行为取向团体心理治疗对网络成瘾中学生应对方式、时间管理与家庭功能的影响				中华行为医学与脑科学杂志	Chinese Journal of Behavioral Medicine and Brain Science				29	2			136	141	1674-6554(2020)29:2<136:RZXWQX>2.0.TX;2-L					2020	2020	Objective To explore the effect of cognitive behavior orientation group psychotherapy on coping style,time management and family function of middle school students with internet addiction,and provide theoretical basis for the internet addiction psychotherapy system. Methods Based on IAT, 70 internet addiction middle school students were screened and divided into control group and experimental gro…			目的探讨认知行为取向团体心理治疗对网络成瘾中学生应对方式、时间管理及家庭功能的影响,为网络成瘾心理治疗体系提供理论依据。方法依据网络成瘾量表(internet addiction test,IAT)评分筛选70名网络成瘾中学生,按随机数字表法分为对照组、试验组。对照组仅给予常规心理及药物治疗,试验组在对照组治疗基础上参加认知行为取向团体心理治疗,对照组32人,试验组33人完成治疗。治疗前后分别以IAT、简易应对方式问卷(coping simplified style questionnaire,SCSQ)、青少年时间管理倾向量表(adolescent time management disposition scale,ATMD)、家庭功能评定量表(family assessment device scale,FAD)对两组中学生评估。结果治疗前两组网络成瘾中学生各量表评分差异无统计学意义…						0	0	0	0	0	0	0
J	Kang, Min joo; Shim, Haewon								The Mediating Effects of Mindfulness and Marital Satisfaction on Parenting Stress and Smartphone Addiction Tendency: Focusing on mothers with infants			양육스트레스가 스마트폰 중독경향성에 미치는 영향에서 결혼만족도와 마음챙김의 매개효과: 영아기 자녀를 둔 어머니를 중심으로					Korean Journal for Infant Mental Health	영유아아동정신건강연구			13	2			23	50		10.47801/KJIMH.13.2.2				2020	2020	The purpose of this study is to investigate the mediating effects of marital satisfaction and mindfulness on the relationship between parenting stress and smartphone addiction tendency of mothers with infant children. Based on previous research, we hypothesized that there would be a significant relationship between parenting stress, marital satisfaction, mindfulness, and smartphone addiction tend…				본 연구는 영아기 자녀를 둔 어머니의 양육스트레스가 스마트폰 중독경향성에 영향을 미치는 경로에서 결혼만족도와 마음챙김의 매개효과를 살펴보는 것을 목적으로 한다. 이를 위해 영아기 자녀를 키우는 어머니 233명을 대상으로 설문조사를 실시하였고, 한국판 부모 양육스트레스 검사 축약형(PSI-SF), 성인 스마트폰 중독 자가진단 척도, 마음챙김 척도, 한국판 결혼만족도 검사(K-MSI)를 척도로 사용하였다. 수집된 연구자료는 SPSS 22.0과 AMOS 22.0을 사용하여 구조방정식 분석을 실시하였다. 본 연구의 연구문제에 따른 주요 결과를 요약하면 다음과 같다. 첫째, 영아기 자녀를 둔 어머니의 양육스트레스가 스마트폰 중독경향성에 직접적인 영향을 미치지는 않는 것으로 나타났다. 둘째 양육스트레스와 스마트폰 중…					0	0	0	0	0	0	0
J	Lee, Sumin; Kim, Jung-Ho; Kim, Mirihae; Kim, Jejoong								The Effects of Well-Being Cognition Technique Using the Smartphone App on the Depression and Subjective Well-Being of Mid-Life Adults			스마트폰 앱(App)을 이용한 웰빙인지기법이 중년기 성인의 우울 및 주관적 웰빙에 미치는 영향					Korean Journal of Health Psychology	한국심리학회지: 건강			25	2			393	416						2020	2020	The purpose of this study was to examine the effects of the well-being cognition technique using thesmartphone app on the Depression and Subjective Well-bing of Mid-life Adults scale. The participants of this study were age 4059. They were allocated to the experimental group of 23 participants and the wait-control group of 25 participants. The experimental treatment was four weeks. The experiment…				본 연구의 목적은 긍정심리중재법 중 하나인 웰빙인지기법을 스마트폰 앱(App)으로 제공하여 중년기 성인의 우울 및 주관적 웰빙에 미치는 효과를 검증하는 것이다. 본 연구의 대상은 연구자가 설정한 기준에 부합하는 만 40세∼만 59세의 성인으로, 처치집단 23명, 대기통제집단 25명으로 무선할당 했다. 처치는 4주 동안 진행되었으며, 참가자들에게 매일 1회 이상 앱에 접속하도록 했다. 처치 전, 처치 후에 통합적 한국판 우울척도, 한국판 인지적 정서조절전략척도, 긍정정서 및 부정정서, 삶의 만족 및 삶의 만족예상을 측정했다. 분석 결과, 처치집단이 대기통제집단에 비해 우울이 유의하게 감소한 것으로 나타났다. 인지적 정서조절전략의 경우, 적응적 인지전략은 유의하게 증가하였으나 비적응적 인지전략은 사전-사후 변…					0	0	0	0	0	0	0
C	Martinez-Alcala, Claudia, I; Salazar-Sanchez, Alejandro Filiberto; Rosales-Lagarde, Alejandra; Galindo-Luna, Dulce Abril; Lopez-Noguerola, Jose Socrates; Agis-Juarez, Raul Azael; Hernandez-Alonso, Esmeralda						Rocha, A; Perez, BE; Penalvo, FG; Miras, MD; Goncalves, R		Effectiveness of Using Web Applications to Preserve Cognitive Functionality in Older Adults: Mobile First Experience								2020 15TH IBERIAN CONFERENCE ON INFORMATION SYSTEMS AND TECHNOLOGIES (CISTI'2020)		Iberian Conference on Information Systems and Technologies													2020	2020	Information and Communication Technologies provide great possibilities in the area of health and also represent a motor for change to improve the quality of life of people, particularly the older adult population. The purpose of this article is to present the iBeni web application designed under the Mobile First concept. iBeni web is an application that evaluates and stimulates the cognitive func…					15th Iberian Conference on Information Systems and Technologies (CISTI)15th Iberian Conference on Information Systems and Technologies (CISTI)	JUN 24-27, 2020JUN 24-27, 2020	Iberian Assoc Informat Syst & Technologies; IEEE SMC Soc, Portuguese Chapter; Univ Seville; IEEE Spain Sect; IEEE SMC Spain Chapter; IEEE SMC France Chapter; IEEE SMC Italy ChapterIberian Assoc Informat Syst & Technologies; IEEE SMC Soc, Portuguese Chapter; Univ Seville; IEEE Spain Sect; IEEE SMC Spain Chapter; IEEE SMC France Chapter; IEEE SMC Italy Chapter	ELECTR NETWORKELECTR NETWORK	0	0	0	0	0	0	0
J	Newby, Jill M.; McElroy, Eoin					Newby, Jill/0000-0002-6473-9811; McElroy, Eoin/0000-0001-5466-8522			The impact of internet-delivered cognitive behavioural therapy for health anxiety on cyberchondria								JOURNAL OF ANXIETY DISORDERS				69						102150	10.1016/j.janxdis.2019.102150				JAN 2020	2020	Cyberchondria refers to an emotional-behavioural pattern whereby excessive online searches lead to increased anxiety about one's own health status. It has been shown to be associated with health anxiety, however it is unknown whether existing cognitive behavioural therapy (CBT) interventions targeting health anxiety also improve cyberchondria. This study aimed to determine whether internet-delive…									20	1	0	0	1	0	21
J	Park, Eunbin; Kim, Jung-Ho; Kim, Mirihae								The Impact of Well-Being Cognition Technique Using the Smartphone APP on the Job Stress and Subjective Well-Being of Employees			스마트폰 어플리케이션(APP)을 이용한 웰빙인지기법이 직장인의 직무스트레스 및 주관적 웰빙에 미치는 효과					Korean Journal of Health Psychology	한국심리학회지: 건강			25	1			57	74						2020	2020	The purpose of this study was to verify the impact of the Well-Being Cognition technique using the smartphone APP on the job stress and subjective well-being of employees. The participants of the study were 43 age 20-30 employees in Korea. The participants were randomly classified into the Well-Being Cognition technique using the smartphone APP application group(experimental group, n=22) and the …				본 연구의 목적은 스마트폰 어플리케이션을 이용한 웰빙인지기법이 직장인들의 직무스트레스와 스트레스 반응, 부정정서, 긍정정서, 삶의 만족, 삶의 만족예상에 미치는 효과를 알아보기 위한 것이다. 본 연구의 대상은 연구 참여를 희망하고 국내 직장에 근무하고 있으며 연구자가 설정한 기준에 부합하는 20대∼30대 성인 43명으로, 웰빙인지기법 처치집단과 대기통제집단에 각 22명, 21명씩 무선할당 했다. 처치는 3주 동안 진행됐으며, 연구자는 참가자들에게 매일 하루 한번 이상 어플리케이션에 접속하여 웰빙인지기법을 실시하도록 지시했다. 프로그램 종료 후 처치집단과 대기통제집단은 모두 같은 시기에 사후 평가를 진행했다. 본 연구에서는 한국인 직무스트레스 척도-단축형, 스트레스 반응 척도, 부정정서 척도, 긍정정서 척도…					1	0	0	0	0	0	1
J	Park, Ki-Yong; Bong, Kim Sung								The Influence Of Middle School Student’s Test Anxiety On Smartphone Overdependence: Moderating Effect of Mindfulness			중학생의 시험불안이 스마트폰 과의존에 미치는 영향: 마음챙김 조절효과						사회과학연구			31	3			265	276		10.16881/jss.2020.07.31.3.265				2020	2020	In this study, we tried to verify the moderating effect of mindfulness on the influence of middle school students’ test anxiety on smartphone overdependence. For this purpose, we surveyed 520 middle and high school students in four middle schools located in J-Do. A total of 512 copies were collected, Of these, 380 were used in the analysis except for 132 nonresponsive or untrue respondents. The r…				본 연구에서는 중학생의 시험불안이 스마트폰 과의존에 미치는 영향에서 마음챙김의 조절효과를 검증하고자 하였다. 이를 위해 J도에 위치한 4개 중학교에 재학 중인 남여 중학생 520명을 대상으로 설문을 실시하였다. 총 512부가 회수되었고, 이 중 무응답 또는 불성실하게 응답한 132부를 제외한 380부를 분석에 사용하였다. 본 연구의 결과를 요약하면, 첫째, 시험불안과 스마트폰 과의존과 마음챙김 간의 상관이 유의하게 나타났다. 시험불안과 스마트폰 과의존은 정적 상관, 시험불안과 스마트폰 과의존 각각의 변인은 마음챙김과 부적 상관관계가 있는 것으로 나타났다. 둘째, 시험불안과 스마트폰 과의존에 마음챙김의 조절효과가 있었다. 시험불안과 스마트폰 과의존의 관계에서 마음챙김 조절효과의 위계적 회귀분석의 기울기를 확…					0	0	0	0	0	0	0
J	Perin, Stephanie; Buckley, Rachel F.; Pase, Matthew P.; Yassi, Nawaf; Lavale, Alexandra; Wilson, Peter H.; Schembri, Adrian; Maruff, Paul; Lim, Yen Ying				Maruff, Paul/AAD-2454-2021; Wilson, Peter H./E-2881-2018	Maruff, Paul/0000-0002-6947-9537; Wilson, Peter H./0000-0003-3747-0287; Yassi, Nawaf/0000-0002-0685-0060; Pase, Matthew/0000-0002-4143-8485; Buckley, Rachel/0000-0002-5356-5537			Unsupervised assessment of cognition in the Healthy Brain Project: Implications for web-based registries of individuals at risk for Alzheimer's disease								ALZHEIMERS & DEMENTIA-TRANSLATIONAL RESEARCH & CLINICAL INTERVENTIONS				6	1					e12043	10.1002/trc2.12043				2020	2020	Introduction: Web-based platforms are used increasingly to assess cognitive function in unsupervised settings. The utility of cognitive data arising from unsupervised assessments remains unclear. We examined the acceptability, usability, and validity of unsupervised cognitive testing in middle-aged adults enrolled in the Healthy Brain Project.Methods: A total of 1594 participants completed unsupe…									20	0	0	0	11	0	21
J	Purkayastha, Saptarshi; Addepally, Siva Abhishek; Bucher, Sherri				; Purkayastha, Saptarshi/A-9627-2014	Bucher, Sherri/0000-0003-3236-6421; Purkayastha, Saptarshi/0000-0003-3625-534X			Engagement and Usability of a Cognitive Behavioral Therapy Mobile App Compared With Web-Based Cognitive Behavioral Therapy Among College Students: Randomized Heuristic Trial								JMIR HUMAN FACTORS				7	1					e14146	10.2196/14146				JAN-MAR 2020	2020	Background: Recent evidence in mobile health has demonstrated that, in some cases, apps are an effective way to improve health care delivery. Health care interventions delivered via mobile technology have demonstrated both practicality and affordability. Lately, cognitive behavioral therapy (CBT) interventions delivered over the internet have also shown a meaningful impact on patients with anxiet…									5	0	0	0	1	0	5
J	Tutus, Dunja; Plener, Paul L.; Niemitz, Mandy					Plener, Paul/0000-0003-4333-1494			Quality criteria of internet-based cognitive-behavioral interventions for children and adolescents and their parents - A systematic review								ZEITSCHRIFT FUR KINDER-UND JUGENDPSYCHIATRIE UND PSYCHOTHERAPIE				48	1			57	75		10.1024/1422-4917/a000640				JAN 2020	2020	Introduction: This study provides an overview of existing internet-based evidence-based cognitive behavioral interventions (iCBT) for children/adolescents and their parents. The studies were evaluated based on preliminary defined quality criteria regarding their usability in the healthcare system. Methods: The review was performed according to PRISMA guidelines and evaluated the scientific litera…									3	0	0	0	0	0	3
J	Velki, Tena; Solic, Kresimir								Development of Social Engineering Research Tool on College Student Population: Behavioural Cognitive Internet Security Questionnaire (BCISQ)								POLICIJA I SIGURNOST-POLICE AND SECURITY				29	4			341	355						2020	2020	The rapid development of digital technology has led to specific problems, especially in the information security area. Social engineering, which involves manipulating people to disclose confidential information, attacks computer system users as the weakest security link. The user contributes greatly to this phenomenon through his reckless and conscienceless behaviour. Raising users' awareness of …									1	0	0	0	0	0	1
J	Wang, Hong; Song, Yong-Qiang; Wang, Lu-Tong; Hu, Xiao-Hong								Memory Model for Web Ad Effect Based on Multimodal Features								JOURNAL OF THE ASSOCIATION FOR INFORMATION SCIENCE AND TECHNOLOGY				71	1			29	42		10.1002/asi.24214				JAN 2020	2020	Web ad effect evaluation is a challenging problem in web marketing research. Although the analysis of web ad effectiveness has achieved excellent results, there are still some deficiencies. First, there is a lack of an in-depth study of the relevance between advertisements and web content. Second, there is not a thorough analysis of the impacts of users and advertising features on user browsing b…									0	0	0	0	0	0	0
J	Yue Pengfei; Zhang Min; Wei Hua							岳鹏飞; 张敏; 魏华	Effect of Childhood Maltreatment on Internet Addiction: The Role of Mindfulness and Resilience			童年虐待经历对网络成瘾的影响:正念和心理弹性的作用				中国临床心理学杂志	Chinese Journal of Clinical Psychology				28	6			1144	1147,1151	1005-3611(2020)28:6<1144:TNNDJL>2.0.TX;2-N					2020	2020	Objective: The present study investigated the relationship between childhood maltreatment and internet addiction, and examined the mediating effect of mindfulness and the moderating effect of resilience. Methods: A sample of 903 junior middle school students were recruited to participate in this study, and they anonymously filled out questionnaires regarding childhood maltreatment, mindfulness, r…			目的:探讨童年期虐待对网络成瘾的影响,并检验正念在其中的中介作用,以及心理弹性的调节作用。方法:采用儿童虐待量表、正念注意觉知量表、心理弹性量表和中学生网络成瘾诊断量表对903名初中生进行测量。结果:①童年期虐待与正念、心理弹性呈显著负相关,与网络成瘾呈显著正相关;正念与心理弹性呈显著正相关,与网络成瘾呈显著负相关;心理弹性与网络成瘾呈显著负相关。②童年期虐待通过正念的中介效应作用于网络成瘾; ③心理弹性在正念和网络成瘾之间起调节作用。具体来说,相对于高心理弹性的初中生,正念对网络成瘾的负向预测作用在低心理弹性下更显著。结论:童年期虐待可直接预测网络成瘾,也能通过正念的中介效应作用于网络成瘾;心理弹性在正念与网络成瘾间起调节作用,该交互模式符合保护因子-保护因子模型的排除假说。						0	1	0	0	0	0	1
P	SUN J								Intelligent logistics warehousing method for power Internet-of-things safety device, involves comparing human face information with image stored in local memory or remote server, and transmitting related information to storage device					CN110533371-A; CN110533371-B	MEASUREMENT CENT TATE GRID SHANXI ELECTR																			NOVELTY - The method involves collecting warehouse door face information in a camera. The face information is displayed on a liquid crystal screen. Face integrity detection is performed. An integrity detection of human face characteristic data is stored in a local memory or a remote server. The human face information is compared with an image stored in the local memory or the remote server to per…															0
J	Azam, Muhammad Abid; Latman, Vered Valeria; Katz, Joel				Katz, Joel/J-7015-2014	Katz, Joel/0000-0002-8686-447X			Effects of a 12-Minute Smartphone-Based Mindful Breathing Task on Heart Rate Variability for Students With Clinically Relevant Chronic Pain, Depression, and Anxiety: Protocol for a Randomized Controlled Trial								JMIR RESEARCH PROTOCOLS				8	12					e14119	10.2196/14119				DEC 2019	2019	Background: Mindfulness meditation (MM) is a commonly used psychological intervention for pain, mood, and anxiety conditions, but can be challenging to practice with severe symptoms without proper training. The Mindfulness Meditation app (MMA) is a supportive training tool specifically developed for this study to aid in the practice of mindful breathing using a smartphone.Objective: This study ai…									4	0	0	0	0	0	4
J	Gullickson, Kirsten M.; Hadjistavropoulos, Heather D.; Dear, Blake F.; Titov, Nickolai					Titov, Nickolai/0000-0002-7268-729X; Dear, Blake/0000-0001-9324-3092			Negative effects associated with internet-delivered cognitive behaviour therapy: An analysis of client emails								INTERNET INTERVENTIONS-THE APPLICATION OF INFORMATION TECHNOLOGY IN MENTAL AND BEHAVIOURAL HEALTH				18						100278	10.1016/j.invent.2019.100278				DEC 2019	2019	Internet-delivered cognitive behaviour therapy (ICBT) is an efficacious form of treatment for anxiety and depression, yet it is still possible for clients to experience negative effects associated with treatment. In the ICBT literature, the term negative effects is broadly used to refer to all potentially adverse or unwanted events or experiences that are perceived as undesirable by the client an…					10th Scientific Meeting of the International-Society-for-Research-on-Internet-Interventions (ISRII)10th Scientific Meeting of the International-Society-for-Research-on-Internet-Interventions (ISRII)	FEB 13-15, 2019FEB 13-15, 2019	Int Soc Res Internet InterventInt Soc Res Internet Intervent	Auckland, NEW ZEALANDAuckland, NEW ZEALAND	6	0	0	0	1	0	6
J	Ke, C. L.; Cheng, S. T.; Kuo, F. Y.; Ko, C. H.								A research of problematic smartphone usage in net generation: The links between smartphone addiction, media multitasking behaviors and cognitive control.								EUROPEAN NEUROPSYCHOPHARMACOLOGY				29			P.444	S314	S315		10.1016/j.euroneuro.2019.09.456			6	DEC 2019	2019						32nd Congress of the European-College-of-Neuropsychopharmacology (ECNP)32nd Congress of the European-College-of-Neuropsychopharmacology (ECNP)	SEP 07-10, 2019SEP 07-10, 2019	European Coll NeuropsychopharmacolEuropean Coll Neuropsychopharmacol	Copenhagen, DENMARKCopenhagen, DENMARK	0	0	0	0	0	0	0
J	Osborne, Debra; Meyer, Denny; Moulding, Richard; Kyrios, Michael; Bailey, Eleanor; Nedeljkovic, Maja				Bailey, Eleanor/AAD-1348-2019	Bailey, Eleanor/0000-0003-4918-1618; Nedeljkovic, Maja/0000-0003-0963-0335; Kyrios, Michael/0000-0001-9438-9616			Cost-effectiveness of internet-based cognitive-behavioural therapy for obsessive-compulsive disorder								INTERNET INTERVENTIONS-THE APPLICATION OF INFORMATION TECHNOLOGY IN MENTAL AND BEHAVIOURAL HEALTH				18						100277	10.1016/j.invent.2019.100277				DEC 2019	2019	Economic analyses of treatments for OCD have been limited. This study analysed the comparative economic benefits and costs of an internet-based CBT (iCBT) relative to internet-based progressive relaxation therapy (iPRT) control. These were benchmarked against current estimates for face-to-face CBT (ffCBT) sourced from literature. The benefits to society of providing increased access to treatment …					10th Scientific Meeting of the International-Society-for-Research-on-Internet-Interventions (ISRII)10th Scientific Meeting of the International-Society-for-Research-on-Internet-Interventions (ISRII)	FEB 13-15, 2019FEB 13-15, 2019	Int Soc Res Internet InterventInt Soc Res Internet Intervent	Auckland, NEW ZEALANDAuckland, NEW ZEALAND	10	0	0	0	2	0	10
J	Lippmann, Marie; Laudel, Helena; Heinzle, Marlene; Narciss, Susanne				Narciss, Susanne/AAC-9590-2020	Narciss, Susanne/0000-0002-4280-6534; Laudel, Helena/0000-0001-7494-1880; Heinzle, Marlene/0000-0002-4314-1562; Lippmann, Marie/0000-0001-6490-5536			Relating Instructional Design Components to the Effectiveness of Internet-Based Mindfulness Interventions: A Critical Interpretive Synthesis								JOURNAL OF MEDICAL INTERNET RESEARCH				21	11					e12497	10.2196/12497				NOV 27 2019	2019	Background: Internet-based mindfulness interventions are a promising approach to address challenges in the dissemination and implementation of mindfulness interventions, but it is unclear how the instructional design components of such interventions are associated with intervention effectiveness.Objective: The objective of this study was to identify the instructional design components of the inte…									3	0	0	0	0	0	3
P	XU L; HE X; ZHA C; CHEN L; XU B								Mixed analysis based webpage malicious JavaScript code identification and reverses mixing method, involves monitoring memory read-write related operations based on dynamic instrumentation process to effectively confusing JavaScript codes					CN110502897-A	UNIV NANJING																			NOVELTY - The method involves representing a node as a conventional JavaScript (RTM: Object-oriented scripting language) object. Program analysis and feature extraction are processed based on the conventional JavaScript (RTM: Object-oriented scripting language) object. Dynamic monitoring JavaScript (RTM: Object-oriented scripting language) execution state and information are obtained. Execution t…															0
J	Babiano-Espinosa, Lucia; Wolters, Lidewij H.; Weidle, Bernhard; de Beek, Vivian Op; Pedersen, Sindre A.; Compton, Scott; Skokauskas, Norbert				Weidle, Bernhard/AAW-5645-2020; Compton, Scott/A-6656-2011	Weidle, Bernhard/0000-0002-1822-7671; Babiano-Espinosa, Lucia/0000-0002-1529-3075			Acceptability, feasibility, and efficacy of Internet cognitive behavioral therapy (iCBT) for pediatric obsessive-compulsive disorder: a systematic review								SYSTEMATIC REVIEWS				8	1					284	10.1186/s13643-019-1166-6				NOV 20 2019	2019	Background: Obsessive-compulsive disorder (OCD) is a chronic mental health disorder characterized by recurring obsessions and compulsions affecting 1-3% of children and adolescents. Current treatment options are limited by accessibility, availability, and quality of care. New technologies provide opportunities to address at least some of these challenges. This paper aims to investigate the accept…									9	1	0	0	2	0	10
J	Frost, Peter; Donahue, Patrick; Goeben, Keith; Connor, Megan; Cheong, Hoong Sing; Schroeder, Aaron					Frost, Peter/0000-0001-8722-1452			An examination of the potential lingering effects of smartphone use on cognition								APPLIED COGNITIVE PSYCHOLOGY				33	6			1055	1067		10.1002/acp.3546				NOV 2019	2019	Smartphones might offer an extension of our own cognitive abilities, potentially preventing practice of certain forms of cognition. Our first study established that heavier usage of smartphones was negatively correlated with social problem solving and delayed gratification, as well as positively correlated with some aspects of critical thinking. Studies 2 and 3 involved experiments where particip…									4	0	0	0	0	0	4
J	Zhang, Melvyn; Ying, Jiangbo; Song, Guo; Fung, Daniel S. S.; Smith, Helen				Sheng, Daniel Fung Shuen/AAN-9385-2021; Fung, Daniel/AAF-4775-2020	Sheng, Daniel Fung Shuen/0000-0003-0718-9363; Ying, Jiangbo/0000-0001-8503-8240			Web-Based Cognitive Bias Modification Interventions for Psychiatric Disorders: Scoping Review								JMIR MENTAL HEALTH				6	10					e11841	10.2196/11841				OCT 24 2019	2019	Background: Cognitive biases refer to automatic attentional or interpretational tendencies, which result in individuals with addictive disorders to automatically attend to substance-related stimuli and those with anxiety disorders to attend to threatening stimuli. To date, several studies have examined the efficacy of cognitive bias modification, and meta-analytical studies have synthesized the e…									8	0	0	0	2	0	8
J	Kouvonen, Anne; Manty, Minna; Harkko, Jaakko; Sumanen, Hilla; Konttinen, Hanna; Lahti, Jouni; Pietilainen, Olli; Blomgren, Jenni; Tuovinen, Eevamaija; Ketonen, Eeva-Leena; Stenberg, Jan-Henry; Donnelly, Michael; Sivertsen, Borge; Mittendorfer-Rutz, Ellenor; Pirkola, Sami; Rahkonen, Ossi; Lallukka, Tea				Harkko, Jaakko/AAA-6321-2021; Pietiläinen, Olli/AAO-1700-2021	Harkko, Jaakko/0000-0001-8682-1544; Rahkonen, Ossi/0000-0002-7202-3274; Nordquist, Hilla/0000-0001-9641-6518; Kouvonen, Anne/0000-0001-6997-8312; Pirkola, Sami/0000-0003-0138-3130; Konttinen, Hanna/0000-0002-6001-4418; Ketonen, Eeva-Leena/0000-0003-1053-2097; Manty, Minna/0000-0002-8764-6669; Sivertsen, Borge/0000-0003-4654-9296			Effectiveness of internet-delivered cognitive behavioural therapy in reducing sickness absence among young employees with depressive symptoms: study protocol for a large-scale pragmatic randomised controlled trial								BMJ OPEN				9	10					e032119	10.1136/bmjopen-2019-032119				OCT 2019	2019	Introduction Depression is a highly prevalent condition with typical onset in early adulthood. Internet-delivered cognitive behavioural therapy (iCBT) is a promising cost-effective and more widely available alternative to face-to-face CBT. However, it is not known whether it can reduce sickness absence in employees showing depressive symptoms. The randomised controlled trial component of the DAQI…									3	0	0	0	0	0	3
J	Messer, David; Horan, John J.; Larkey, Linda K.; Shanholtz, Caroline E.								Effects of Internet Training in Mindfulness Meditation on Variables Related to Cancer Recovery								MINDFULNESS				10	10			2143	2151		10.1007/s12671-019-01182-y				OCT 2019	2019	Objectives Once cancer patients complete treatment, experiences with stress-related sequelae that impede recovery often persist. This study examined whether Internet-delivered mindfulness treatment alleviated symptoms associated with this stress. Methods Cancer survivors were randomly assigned to either 6-week Internet-delivered mindfulness training or a usual care control and were compared on th…									9	0	0	0	1	0	9
J	Hadjistavropoulos, Heather D.; Mehta, Swati; Wilhelms, Andrew; Keough, Matthew T.; Sundstrom, Christopher				Sundström, Christopher/ABH-5379-2020	Sundström, Christopher/0000-0003-4237-7159; Wilhelms, Andrew/0000-0001-8660-5657; Keough, Matthew/0000-0001-8567-2874; Mehta, Swati/0000-0002-5036-9055; Hadjistavropoulos, Heather/0000-0002-7092-9056			A systematic review of internet-delivered cognitive behavior therapy for alcohol misuse: study characteristics, program content and outcomes								COGNITIVE BEHAVIOUR THERAPY				49	4			327	346		10.1080/16506073.2019.1663258		SEP 2019		JUL 3 2020	2020	Alcohol misuse is a common, disabling and costly issue worldwide. Internet-delivered cognitive behavior therapy (ICBT) has the potential to reduce the harms of alcohol misuse, particularly for individuals who are unable or unwilling to access face-to-face therapy. A systematic review was conducted using Medline, CINAHL, EMBASE and PsycINFO databases for all relevant articles published from 1980 t…									13	0	0	0	0	0	13
J	Kochari, Arnold R					Kochari, Arnold R./0000-0003-1373-5121			Conducting Web-Based Experiments for Numerical Cognition Research.								Journal of cognition				2	1			39	39		10.5334/joc.85				2019 Sep 19	2019	It is becoming increasingly popular and straightforward to collect data in cognitive psychology through web-based studies. In this paper, I review issues around web-based data collection for the purpose of numerical cognition research. Provided that the desired type of data can be collected through a web-browser, such online studies offer numerous advantages over traditional forms of physical lab…									9	0	0	0	2	0	9
J	Kang, Jiyeon; Jeong, Yeon Jin				Kang, Jiyeon/AAD-1016-2021	Kang, Jiyeon/0000-0002-8938-7656; Jeong, Yeon Jin/0000-0002-0015-921X			Effects of a smartphone application for cognitive rehearsal intervention on workplace bullying and turnover intention among nurses								INTERNATIONAL JOURNAL OF NURSING PRACTICE				25	6					e12786	10.1111/ijn.12786		SEP 2019		DEC 2019	2019	Background Bullying in nursing workplaces has been considered a serious problem that increases nurse turnover. Aim To develop a cognitive rehearsal intervention for workplace bullying and examine its effects on nurses' bullying experiences and turnover intentions. Methods We developed a smartphone application to cognitively train nurses to handle bullying situations in the workplace. This applica…									7	0	0	0	1	0	7
J	Lindsater, Elfin; Axelsson, Erland; Salomonsson, Sigrid; Santoft, Fredrik; Ljotsson, Brjann; Akerstedt, Torbjorn; Lekander, Mats; Hedman-Lagerlof, Erik				Axelsson, Erland/V-2411-2017	Axelsson, Erland/0000-0003-2562-2925; Hedman-Lagerlof, Erik/0000-0002-7939-9848; Ljotsson, Brjann/0000-0001-8086-1668; Akerstedt, Torbjorn/0000-0001-8049-8504			Cost-Effectiveness of Therapist-Guided Internet-Based Cognitive Behavioral Therapy for Stress-Related Disorders: Secondary Analysis of a Randomized Controlled Trial								JOURNAL OF MEDICAL INTERNET RESEARCH				21	9					e14675	10.2196/14675				SEP 13 2019	2019	Background: Stress-related disorders are associated with significant suffering, functional impairment, and high societal costs. Internet-based cognitive behavioral therapy (ICBT) is a promising treatment for stress-related disorders but has so far not been subjected to health economic evaluation.Objective: The objective of this study was to evaluate the cost-effectiveness and cost-utility of ICBT…									7	0	0	0	1	0	7
J	Lewis, C.; Roberts, N. P.; Simon, N.; Bethell, A.; Bisson, J. I.					Roberts, Neil/0000-0002-6277-0102; Simon, Natalie/0000-0001-5712-9460			Internet-delivered cognitive behavioural therapy for post-traumatic stress disorder: systematic review and meta-analysis								ACTA PSYCHIATRICA SCANDINAVICA				140	6			508	521		10.1111/acps.13079		SEP 2019		DEC 2019	2019	Objective To determine whether Internet-delivered cognitive behavioural therapy (i-CBT) is an effective treatment for those who meet diagnostic criteria for post-traumatic stress disorder (PTSD). Method A systematic review was undertaken according to Cochrane Collaboration Guidelines. The primary outcome measures were reduction in PTSD symptoms and drop-out. Categorical outcomes were meta-analyse…									27	0	0	0	4	0	27
J	Extremera, Natalio; Quintana-Orts, Cirenia; Sanchez-Alvarez, Nicolas; Rey, Lourdes				Extremera, Natalio/AAA-3716-2021; Alvarez, Nicolas/GWQ-8755-2022; Quintana-Orts, Cirenia/O-7194-2017; Rey Peña, Lourdes/Y-2020-2019; Extremera, Natalio/K-5882-2015; ALVAREZ, NICOLAS SANCHEZ/C-2792-2018; Pacheco, Natalio Extremera/AAA-7123-2021	Quintana-Orts, Cirenia/0000-0001-7470-2345; Rey Peña, Lourdes/0000-0003-1394-1646; Extremera, Natalio/0000-0002-8874-7912; ALVAREZ, NICOLAS SANCHEZ/0000-0002-5910-5734; Pacheco, Natalio Extremera/0000-0002-8874-7912			The Role of Cognitive Emotion Regulation Strategies on Problematic Smartphone Use: Comparison between Problematic and Non-Problematic Adolescent Users								INTERNATIONAL JOURNAL OF ENVIRONMENTAL RESEARCH AND PUBLIC HEALTH				16	17					3142	10.3390/ijerph16173142				SEP 1 2019	2019	Prior work has suggested that individuals with deficits in emotion regulation skills are prone to compulsive behaviour and to following maladaptive coping strategies, such as smartphone overuse, to manage negative moods. Adolescence is a vulnerable developmental stage for deficits in emotion regulation, and these are linked to excessive smartphone use. The present study is the first to examine th…									21	2	0	0	2	0	23
J	Johansson, Olof; Bjarehe, Jonas; Andersson, Gerhard; Carlbring, Per; Lundh, Lars-Gunnar				Andersson, Gerhard/J-8529-2012; Carlbring, Per/D-3628-2009	Andersson, Gerhard/0000-0003-4753-6745; Carlbring, Per/0000-0002-2172-8813			Effectiveness of guided internet-delivered cognitive behavior therapy for depression in routine psychiatry: A randomized controlled trial								INTERNET INTERVENTIONS-THE APPLICATION OF INFORMATION TECHNOLOGY IN MENTAL AND BEHAVIOURAL HEALTH				17						100247	10.1016/j.invent.2019.100247				SEP 2019	2019	Depression is one of the most common health problems worldwide but is often undertreated. Internet-delivered cognitive behavioral therapy (ICBT) appears to be an effective treatment option, with the potential to reach a larger proportion of individuals suffering from depression. While many studies have examined the efficacy of ICBT for depression in randomized controlled trials, fewer have focuse…									14	0	0	0	2	0	14
J	Kothari, Radha; Barker, Chris; Pistrang, Nancy; Rozental, Alexander; Egan, Sarah; Wade, Tracey; Allcott-Watson, Hannah; Andersson, Gerhard; Shafran, Roz				Andersson, Gerhard/J-8529-2012; Rozental, Alexander/M-1116-2016; Barker, Chris/C-2193-2008	Andersson, Gerhard/0000-0003-4753-6745; Rozental, Alexander/0000-0002-1019-0245; Shafran, Roz/0000-0003-2729-4961; Egan, Sarah/0000-0002-3715-4009; Barker, Chris/0000-0002-9268-9356; Wade, Tracey/0000-0003-4402-770X			A randomised controlled trial of guided internet-based cognitive behavioural therapy for perfectionism: Effects on psychopathology and transdiagnostic processes								JOURNAL OF BEHAVIOR THERAPY AND EXPERIMENTAL PSYCHIATRY				64				113	122		10.1016/j.jbtep.2019.03.007				SEP 2019	2019	Background and objectives: Perfectionism is a transdiagnostic process that has been associated with a range of psychopathology and also with other transdiagnostic processes. We have previously shown that guided internet-based cognitive behavioural therapy (ICBT) can reduce symptoms of dysfunctional perfectionism, however, no impact was observed on symptoms of depression and anxiety. Here we explo…									14	0	0	0	2	0	14
J	Quinones, Cristina; Griffiths, Mark D.				Griffiths, Mark D./AAY-3546-2021; Quinones, Cristina/L-7247-2017	Griffiths, Mark D./0000-0001-8880-6524; Quinones, Cristina/0000-0003-3051-5139			Reducing compulsive Internet use and anxiety symptoms via two brief interventions: A comparison between mindfulness and gradual muscle relaxation								JOURNAL OF BEHAVIORAL ADDICTIONS				8	3			530	536		10.1556/2006.8.2019.45				SEP 2019	2019	Background: Compulsive Internet use (CIU) refers to those individuals who experience a loss of control regarding their online use. Although suffered by a minority, a much larger proportion of adults report to be experiencing early signs of CIU, which can become more problematic if sustained over time, especially when used as a coping mechanism for stress. Since compulsive behaviors are characteri…									13	1	0	0	3	0	14
J	Shu, Chloe Y.; Watson, Hunna J.; Anderson, Rebecca A.; Wade, Tracey D.; Kane, Robert T.; Egan, Sarah J.				Anderson, Rebecca/B-8434-2013; Watson, Hunna/P-9708-2016	Anderson, Rebecca/0000-0001-8925-7002; Egan, Sarah/0000-0002-3715-4009; Watson, Hunna/0000-0001-8405-381X; Wade, Tracey/0000-0003-4402-770X			A randomized controlled trial of unguided internet cognitive behaviour therapy for perfectionism in adolescents: Impact on risk for eating disorders								BEHAVIOUR RESEARCH AND THERAPY				120						103429	10.1016/j.brat.2019.103429				SEP 2019	2019	Objective: Perfectionism is a risk factor for the development and maintenance of eating disorders. The objective of this study was to examine the efficacy of unguided Internet cognitive behaviour therapy for perfectionism (ICBT-P) as a treatment and prevention for perfectionism and symptoms of eating disorders, anxiety, depression and self-esteem in female adolescents.Method: Young women (N = 94,…									19	0	0	0	9	0	19
J	Thiel, Christian; Sommer, Sascha; Guenther, Liane; Osterhoff, Anke; Koch, Oliver; Handmann, Uwe; Grueneberg, Christian				Thiel, Christian/AAB-4695-2022	Thiel, Christian/0000-0003-4507-8787			Implementation and first effects of smartphone-supported physical and cognitive activities in the neighborhood for stimulating social participation in the elderly								BEWEGUNGSTHERAPIE UND GESUNDHEITSSPORT				35	5			235	245		10.1055/a-0968-1359				SEP 2019	2019	Introduction: Combining technology-assisted training of physical and cognitive skills to promote social participation and connectedness of older adults within their neighborhood seems to offer vast potential. However, such approaches are rare, and have rarely been tested scientifically. In the project Quartier Agil - aktiv vor Ort (literally: agile quarter - active on site), such a multidisciplin…									0	0	0	0	0	0	0
J	Zetterberg, Molly; Carlbring, Per; Andersson, Gerhard; Berg, Matilda; Shafran, Roz; Rozental, Alexander				Andersson, Gerhard/J-8529-2012; Rozental, Alexander/M-1116-2016; Carlbring, Per/D-3628-2009	Andersson, Gerhard/0000-0003-4753-6745; Rozental, Alexander/0000-0002-1019-0245; Carlbring, Per/0000-0002-2172-8813; Shafran, Roz/0000-0003-2729-4961			Internet-based cognitive behavioral therapy of perfectionism: Comparing regular therapist support and support upon request								INTERNET INTERVENTIONS-THE APPLICATION OF INFORMATION TECHNOLOGY IN MENTAL AND BEHAVIOURAL HEALTH				17						100237	10.1016/j.invent.2019.02.001				SEP 2019	2019	Perfectionism may be a clinically relevant problem on its own or as part of the etiology and maintenance of psychiatric disorders, e.g., anxiety disorders, depression, and eating disorders. Cognitive behavior therapy has been shown to be a promising treatment for managing perfectionism and its associated problems, including when being administered via the Internet, i.e., Internet-based cognitive …									17	0	0	0	3	0	17
J	Zhang, Junhua; Zhang, Yu; Xu, Fang								Does cognitive-behavioral therapy reduce internet addiction? Protocol for a systematic review and meta-analysis								MEDICINE				98	38					e17283	10.1097/MD.0000000000017283				SEP 2019	2019	Background: Cognitive-behavioral therapy has been considered as a means for internet addiction, but its long-term effect and the impact of internet addiction types and culture are still unclear.Objective: This study aims to assess the efficacy of cognitive-behavior therapy for internet addiction symptoms and associated other psychopathological symptoms.Method and analysis: We will search PubMed, …									4	0	0	0	2	0	4
J	IJzerman, Renee V. H.; van der Vaart, Rosalie; Evers, Andrea W. M.				Evers, Andrea/GWV-9705-2022	IJzerman, Renee/0000-0002-2079-6814; van der Vaart, Rosalie/0000-0002-8787-4186			Internet-Based Cognitive Behavioral Therapy Among Psychologists in a Medical Setting: A Survey on Implementation								JOURNAL OF MEDICAL INTERNET RESEARCH				21	8					e13432	10.2196/13432				AUG 9 2019	2019	Background: Internet-based cognitive behavioral therapy (iCBT) is an effective treatment for patients with a chronic somatic illness to improve self-management skills and to learn to adjust to their chronic disease and its impact on daily life. However, the implementation of iCBT in clinical practice is challenging.Objective: This study aimed to examine the current degree of implementation of iCB…									4	0	0	0	0	0	4
J	Kuribayashi, Kazuto; Imamura, Kotaro; Watanabe, Kazuhiro; Miyamoto, Yuki; Takano, Ayumi; Sawada, Utako; Sasaki, Natsu; Suga, Mariko; Sugino, Atsushi; Hidaka, Yui; Iida, Mako; Sudo, Mie; Tokita, Masahito; Kawakami, Norito					Kuribayashi, Kazuto/0000-0001-7513-2807; Takano, Ayumi/0000-0001-8363-1235			Effects of an internet-based cognitive behavioral therapy (iCBT) intervention on improving depressive symptoms and work-related outcomes among nurses in Japan: a protocol for a randomized controlled trial								BMC PSYCHIATRY				19	1					245	10.1186/s12888-019-2221-5				AUG 7 2019	2019	Background Depression is a major problem among nurses; hence, it is important to develop a primary prevention strategy to manage depression among nurses. This randomized controlled trial (RCT) study aims to investigate the effects of a newly developed internet-based cognitive behavioral therapy (iCBT) program on depressive symptoms, measured at baseline and three- and six-month follow-ups, among …									4	0	0	0	1	0	4
J	Lien, Mats; Bredeli, Einar; Sivertsen, Borge; Kallestad, Havard; Pallesen, Stale; Smith, Otto R. F.; Faaland, Patrick; Ritterband, Lee M.; Thorndike, Frances P.; Vedaa, Oystein				Vedaa, Øystein/GQH-4810-2022	Sivertsen, Borge/0000-0003-4654-9296; Pallesen, Stale/0000-0002-5831-0840			Short and long-term effects of unguided internet-based cognitive behavioral therapy for chronic insomnia in morning and evening persons: a post-hoc analysis								CHRONOBIOLOGY INTERNATIONAL				36	10			1384	1398		10.1080/07420528.2019.1647435		AUG 2019		OCT 3 2019	2019	A post-hoc analysis comparing morning and evening persons with insomnia on sleep and mental health characteristics was conducted in order to investigate whether an Internet-based cognitive behavioral therapy for insomnia (ICBTi) was effective both for morning and evening persons. Adult patients (N = 178, mean age = 44.8, 67% females) with insomnia were randomized to either ICBTi (N = 92; morning …									5	0	0	0	1	0	5
J	Song, Woo Jin; Park, Jae Woo								The Influence of Stress on Internet Addiction: Mediating Effects of Self-Control and Mindfulness								INTERNATIONAL JOURNAL OF MENTAL HEALTH AND ADDICTION				17	4			1063	1075		10.1007/s11469-019-0051-9				AUG 2019	2019	This study attempted to demonstrate how mindfulness and self-control mediate the relationship between stress and Internet addiction. Additionally, the study attempted to determine the role of mindfulness in developing self-control, which may lower the risk for Internet addiction. A strong positive correlation was observed between stress and Internet addiction. Mindfulness was negatively correlate…									17	2	0	0	2	0	18
J	Stech, Eileen P.; Lim, Jaclyn; Upton, Emily L.; Newby, Jill M.					Newby, Jill/0000-0002-6473-9811; Upton, Emily/0000-0002-8351-2591			Internet-delivered cognitive behavioral therapy for panic disorder with or without agoraphobia: a systematic review and meta-analysis								COGNITIVE BEHAVIOUR THERAPY				49	4			270	293		10.1080/16506073.2019.1628808		JUL 2019		JUL 3 2020	2020	The current systematic review and meta-analysis examined the efficacy and effectiveness of internet-delivered cognitive behavioral therapy (iCBT) on panic disorder and agoraphobia symptom severity. Twenty-seven studies were identified. Results from nine randomised controlled trials (RCTs) showed that iCBT outperformed waiting list and information controls for panic (g = 1.22) and agoraphobia (g =…									15	0	0	0	3	0	15
J	Friedrich, Thomas; Schlauderer, Sebastian; Overhage, Sven								The impact of social commerce feature richness on website stickiness through cognitive and affective factors: An experimental study								ELECTRONIC COMMERCE RESEARCH AND APPLICATIONS				36						100861	10.1016/j.elerap.2019.100861				JUL-AUG 2019	2019	Website stickiness, which describes how much attention a website receives from its users, is a critical success factor for e-commerce websites. While many e-commerce websites are currently integrating social commerce features to enhance consumers' shopping experience, little is known about how such features affect the website stickiness, especially when used in combination. Building upon the stim…									34	0	0	0	0	0	34
J	Miguel Sanchez-Nieto, Jose; de la Luz Martinez-Maldonado, Maria; Montero-Lopez Lena, Maria; Manuel Mendoza-Nunez, Victor				LENA, MARIA MONTERO-LOPEZ/ABH-3826-2020	LENA, MARIA MONTERO-LOPEZ/0000-0001-9109-381X			Effect of a Mental Stimulation Program of Computer and Internet Learning on Cognitive Functions and Wellbeing in Older Community-Dwelling Mexicans								BRAIN SCIENCES				9	7					151	10.3390/brainsci9070151				JUL 2019	2019	Background: It has been reported that Mental Stimulation (MS) has a positive effect on cognitive functions and wellbeing. In this sense, different training activities have been proposed for MS such as theater, learning a new language, playing a musical instrument and computing, however, there are few studies on older adults in Latin American countries. For this reason, the purpose of the present …									3	0	0	0	1	0	3
J	Sogonnonjan, Melita; Kerikmae, Tanel; Oopik, Pille; Ross, Peeter				KerikmÃe, Tanel/AAJ-6729-2020; Sogomonjan, Melita/AAG-6554-2019	Sogomonjan, Melita/0000-0001-6988-4535; Ross, Peeter/0000-0003-1072-7249			A report on the survey. Attitudes of Estonian healthcare professionals to internet-delivered cognitive behavioural therapy								COGENT PSYCHOLOGY				6	1					1637623	10.1080/23311908.2019.1637623				JUL 1 2019	2019	Internet-delivered cognitive behavioral therapy (iCBT) could be useful for early detection of mental disorders. The purpose of the study is to explore the attitudes of healthcare professionals within adults psychiatry towards iCBT in Estonia. A survey study was conducted by 20 healthcare professionals participated in the PREDI-NU and MasterMind projects. A semi-structured questionnaire was used f…									1	0	0	0	0	0	1
P	TIAN L								Internet-based intelligent scale, has weighing platform for placing to-be-weighed object, and memory stored with programs for comparing weight and type of current food with recipe in menu database and identifying recipes recommended to user					CN109935300-A	SUZHOU HENGDING TECHNOLOGY CONSULTING CO LTD																			NOVELTY - The scale has a weighing platform for placing a to-be-weighed object. An image collector collects image information of the to-be-weighed object. A memory is stored with a standard database that includes an index picture and food information, where the food information includes nutrient content information. A display is connected with processors for displaying output information of the p…															0
J	Brearly, Timothy W.; Rowland, Jared A.; Martindale, Sarah L.; Shura, Robert D.; Curry, David; Taber, Kathy H.				Martindale, Sarah/O-8553-2018; Rowland, Jared A./AAN-3030-2021; Brearly, Timothy/T-1739-2019	Martindale, Sarah/0000-0002-0059-3454; Rowland, Jared A./0000-0002-3655-3411; Brearly, Timothy/0000-0002-6320-0654			Comparability of iPad and Web-Based NIH Toolbox Cognitive Battery Administration in Veterans								ARCHIVES OF CLINICAL NEUROPSYCHOLOGY				34	4			524	530		10.1093/arclin/acy070				JUN 2019	2019	Objective: The purpose of this study was to evaluate the comparability of National Institutes of Health Toolbox Cognitive Battery test scores across iPad application and web-based personal computer administration platforms. Original test norms were developed using a personal computer-based administration and no previous studies assessing platform comparability have been published.Method: Particip…									7	0	0	0	3	0	7
J	Moeini, Babak; Bashirian, Saeed; Soltanian, Ali Reza; Ghaleiha, Ali; Taheri, Malihe				Soltanian, Ali Reza/AAV-9146-2020; Bashirian, Saeed/V-9329-2017	Soltanian, Ali Reza/0000-0002-7483-3502; Bashirian, Saeed/0000-0003-2133-087X			Examining the Effectiveness of a Web-Based Intervention for Depressive Symptoms in Female Adolescents: Applying Social Cognitive Theory								JOURNAL OF RESEARCH IN HEALTH SCIENCES				19	3					e00454					SUM 2019	2019	Background: Depression is a serious mental health illness among adolescents especially girls. Web-based treatment can possibly become a solution for reducing mental health problems in adolescents. This study is one of the first trials aimed to evaluate the efficiency of web-based depression improvement program among female adolescents based on the Social Cognitive Theory (SCT).Study design: Rando…									9	0	0	0	1	0	9
J	Neher, Margit; Nygardh, Annette; Nilsen, Per; Brostrom, Anders; Johansson, Peter				Johansson, Peter/ABH-4364-2020				Implementing internet-delivered cognitive behavioural therapy for patients with cardiovascular disease and psychological distress: a scoping review								EUROPEAN JOURNAL OF CARDIOVASCULAR NURSING				18	5			346	357		10.1177/1474515119833251				JUN 2019	2019	Background: Comorbid psychological distress (i.e. insomnia and depression) is experienced by 20-40% of patients with cardiovascular disease. This has a considerable impact on their health and quality of life, leading to frequent re-hospitalisations, higher healthcare costs and a shorter life expectancy. Internet-based cognitive behavioural therapy shows great potential for treating psychological …									2	1	0	0	0	0	3
J	Sampaio, Filipa; Bonnert, Marianne; Olen, Ola; Hedman, Erik; Lalouni, Maria; Lenhard, Fabian; Ljotsson, Brjann; Ssegonja, Richard; Serlachius, Eva; Feldman, Inna				Serlachius, Eva/E-8956-2013; Feldman, Inna/AAF-4972-2020	Serlachius, Eva/0000-0001-7115-6422; Sampaio, Filipa/0000-0002-5540-9853; Hedman-Lagerlof, Erik/0000-0002-7939-9848; Bonnert, Marianne/0000-0002-0140-773X			Cost-effectiveness of internet-delivered cognitive-behavioural therapy for adolescents with irritable bowel syndrome								BMJ OPEN				9	1					e023881	10.1136/bmjopen-2018-023881				JUN 2019	2019	Objective To assess whether exposure-based internetdelivered cognitive-behavioural therapy (internet-CBT) is a cost-effective treatment for adolescents with irritable bowel syndrome (IBS) compared with a waitlist control, from a societal perspective, based on data from a randomised trial.Design Within-trial cost-effectiveness analysis.Setting Participants were recruited from the whole of Sweden v…									10	1	0	0	4	0	11
J	Szasz-Janocha, Carolin; Vonderlin, Eva; Lindenberg, Katajun				Lindenberg, Katajun/ABD-5788-2020	Lindenberg, Katajun/0000-0001-7415-9856			A cognitive behavioral group therapy program for adolescents with Internet Gaming and Internet Use Disorder: Effects at 12-months follow-up								JOURNAL OF BEHAVIORAL ADDICTIONS				8			SY13-4	35	35					1	JUN 2019	2019										0	0	0	0	0	0	0
J	Yim, Hyeon Woo; Jeong, Hyunsuk; Yim, Hyeon Woo; Jo, Sun-Jin; Lee, Seung-Yup; Lee, Hae Kook; Son, Hye Jung; Choi, Ji Yun								Serial multiple mediation effects of self-control and aggression in the relationship between Attention deficit hyperactivity disorder and Internet gaming addiction in adolescents using three-wave longitudinal data								JOURNAL OF BEHAVIORAL ADDICTIONS				8			SY32-3	81	82					1	JUN 2019	2019										0	0	0	0	0	0	0
P	MA Q								Method for testing stability of memory information in BMC WEB interface of server, involves performing consistency comparison process, and testing stability of memory information in BMC WEB interface of server based on comparison result					CN109783289-A; CN109783289-B	ZHENGZHOU YUNHAI INFORMATION TECHNOLOGY																			NOVELTY - The method involves obtaining interface information. Consistency comparison process is performed. A related item of a server is restarted. Memory information of a BMC WEB interface of a to-be-tested server is obtained and marked as memory information of an interface. Memory information in DMI information is obtained and recorded as memory information of the server. Consistency compariso…															0
J	Sato, Daisuke; Sutoh, Chihiro; Seki, Yoichi; Nagai, Eiichi; Shimizu, Eiji				; Sato, Daisuke/AAD-2207-2020	Sutoh, Chihiro/0000-0002-5191-8220; Sato, Daisuke/0000-0001-5562-8901			Treatment Preferences for Internet-Based Cognitive Behavioral Therapy for Insomnia in Japan: Online Survey.								JMIR formative research				3	2			e12635	e12635		10.2196/12635				2019 May 15	2019	BACKGROUND: The internet has the potential to increase individuals' access to cognitive behavioral therapy (CBT) for insomnia at low cost. However, treatment preferences regarding internet-based computerized CBT for insomnia have not been fully examined.OBJECTIVE: The aim was to conduct an anonymous online survey to evaluate treatment preferences for insomnia among patients with insomnia and indi…									0	0	0	0	0	0	0
J	Lange, Marie; Licaj, Idlir; Clarisse, Benedicte; Humbert, Xavier; Grellard, Jean-Michel; Tron, Laure; Joly, Florence				HUMBERT, Xavier/AAF-9485-2019; joly, florence/AAF-9191-2020; GRELLARD, Jean-Michel/GPX-7642-2022; Licaj, Idlir/AAC-2772-2021; Lange, Marie/ABE-2432-2020; Tron, Laure/ABD-8890-2020	Lange, Marie/0000-0002-1749-2713; Tron, Laure/0000-0002-2091-6652; licaj, idlir/0000-0003-3389-0735			Cognitive complaints in cancer survivors and expectations for support: Results from a web-based survey								CANCER MEDICINE				8	5			2654	2663		10.1002/cam4.2069				MAY 2019	2019	Background Cognitive complaints are common in cancer survivors. We aimed to assess cognitive complaints in cancer survivors and the associated factors using a large web-based survey. Methods This online survey was proposed to cancer survivors. Participants completed several questions on cognitive complaints experience, expectations for support of cognitive difficulties, preexisting knowledge abou…									38	1	0	0	10	0	39
J	Liu, Jiqun; Wang, Yiwei; Mandal, Soumik; Shah, Chirag				Liu, Jiqun/AAE-1766-2022; Shah, Chirag/AAU-2437-2020; Liu, Jiqun/AAU-2924-2021	Shah, Chirag/0000-0002-3797-4293; Liu, Jiqun/0000-0003-3643-2182			Exploring the immediate and short-term effects of peer advice and cognitive authority on Web search behavior								INFORMATION PROCESSING & MANAGEMENT				56	3			1010	1025		10.1016/j.ipm.2019.02.011				MAY 2019	2019	An individual's Web search behavior can be influenced by a number of factors, including features and functions of a search engine as well as search education. In contrast to the long-lasting attention to the algorithm and interface dimensions of search, there is a lack of research concerned with the potential effects of user education on search behavior. To address this gap, we ran a three-sessio…									9	0	0	0	0	0	9
J	Salvidegoitia, Maria Pineyro; Jacobsen, Nadine; Bauer, Anna-Katharina R.; Griffiths, Benjamin; Hanslmayr, Simon; Debener, Stefan				Hanslmayr, Simon/AAF-8995-2020	Hanslmayr, Simon/0000-0003-4448-2147; Griffiths, Benjamin James/0000-0001-8600-4480			Out and about: Subsequent memory effect captured in a natural outdoor environment with smartphone EEG								PSYCHOPHYSIOLOGY				56	5					e13331	10.1111/psyp.13331				MAY 2019	2019	Spatiotemporal context plays an important role in episodic memory. While temporal context effects have been frequently studied in the laboratory, ecologically valid spatial context manipulations are difficult to implement in stationary conditions. We investigated whether the neural correlates of successful encoding (subsequent memory effect) can be captured in a real-world environment. An off-the…									18	0	0	0	11	0	18
J	Lu, Wei-Hsin; Chou, Wen-Jiun; Hsiao, Ray C.; Hu, Huei-Fan; Yen, Cheng-Fang								Correlations of Internet Addiction Severity With Reinforcement Sensitivity and Frustration Intolerance in Adolescents With Attention-Deficit/Hyperactivity Disorder: The Moderating Effect of Medications								FRONTIERS IN PSYCHIATRY				10						268	10.3389/fpsyt.2019.00268				APR 26 2019	2019	Background: Deviations in reinforcement sensitivity and frustration-related reactions have been proposed as components of the biopsychosocial mechanisms, which explained the high vulnerability to internet addiction (IA) among individuals with attention-deficit/ hyperactivity disorder (ADHD). There is currently limited knowledge on the relationship of IA symptoms with reinforcement sensitivity and…									13	0	0	0	2	1	13
J	Sato, Daisuke; Yoshinaga, Naoki; Nagai, Eiichi; Nagai, Kazue; Shimizu, Eiji				SATO, DAISUKE/AAD-2207-2020; Yoshinaga, Naoki/AAU-6403-2021	SATO, DAISUKE/0000-0001-5562-8901; Yoshinaga, Naoki/0000-0002-4438-9746; Nagai, Kazue/0000-0002-2562-2127			Effectiveness of Internet-Delivered Computerized Cognitive Behavioral Therapy for Patients With Insomnia Who Remain Symptomatic Following Pharmacotherapy: Randomized Controlled Exploratory Trial								JOURNAL OF MEDICAL INTERNET RESEARCH				21	4					e12686	10.2196/12686				APR 11 2019	2019	Background: In reality, pharmacotherapy still remains the most common treatment for insomnia.Objective: This study aimed to examine the effectiveness of our internet-delivered computerized cognitive behavioral therapy (ICBT) program as an adjunct to usual care (UC) compared with UC alone in patients with insomnia who remain symptomatic following hypnotics.Methods: We recruited 23 patients with in…									11	3	0	0	0	0	14
J	Yang, Fan; Shen, Fuyuan					Shen, Fuyuan/0000-0001-5036-3190			Involvement without Knowledge Gain: A Meta-Analysis of the Cognitive Effects of Website Interactivity								JOURNAL OF BROADCASTING & ELECTRONIC MEDIA				63	2			211	230		10.1080/08838151.2019.1622341				APR 3 2019	2019	A meta-analysis of 37 studies was conducted to investigate the cognitive effects of website interactivity. Study results suggested that interactivity significantly enhanced user involvement, but did not help with message comprehension, elaboration, memory, or knowledge gain. Other findings showed that the cognitive effects of website interactivity did not vary by different operationalizations of …									10	0	0	0	0	0	10
J	Hadjistavropoulos, H. D.; Schneider, L. H.; Mehta, S.; Karin, E.; Dear, B. F.; Titov, N.				Karin, Eyal/AAO-4822-2021	Karin, Eyal/0000-0002-6152-9704; Dear, Blake/0000-0001-9324-3092; Titov, Nickolai/0000-0002-7268-729X			Preference trial of internet-delivered cognitive behaviour therapy comparing standard weekly versus optional weekly therapist support								JOURNAL OF ANXIETY DISORDERS				63				51	60		10.1016/j.janxdis.2019.02.002				APR 2019	2019	Emerging evidence from research trials suggests that Internet-delivered cognitive behaviour therapy (ICBT) produces similar symptom improvements whether patients receive weekly therapist support (standard support) or therapist support only when requested (optional support). It remains unknown, however, how many patients receiving ICBT as part of routine clinical care would prefer optional support…									20	0	0	0	3	0	20
J	Lee, Minkyung; Hong, Yonggeun								The effect of smartphone light on the physiology signal and cognitive function in circadian environment								FASEB JOURNAL				33			738.1							1	APR 2019	2019						Experimental Biology Meeting (EB)Experimental Biology Meeting (EB)	APR 06-09, 2019APR 06-09, 2019	Amer Assoc Anat; Amer Physiol Soc; Amer Soc Biochem & Mol Biol; Amer Soc Investigat Pathol; Amer Soc Pharmacol & Expt TherapeutAmer Assoc Anat; Amer Physiol Soc; Amer Soc Biochem & Mol Biol; Amer Soc Investigat Pathol; Amer Soc Pharmacol & Expt Therapeut	Orlando, FLOrlando, FL	0	0	0	0	0	0	0
J	Mehta, Swati; Peynenburg, Vanessa A.; Hadjistavropoulos, Heather D.								Internet-delivered cognitive behaviour therapy for chronic health conditions: a systematic review and meta-analysis								JOURNAL OF BEHAVIORAL MEDICINE				42	2			169	187		10.1007/s10865-018-9984-x				APR 2019	2019	This systematic review and meta-analysis aims to evaluate the effectiveness of internet-delivered cognitive behavioural therapy (ICBT) on anxiety and depression among persons with chronic health conditions. A systematic database search was conducted of MEDLINE, CINAHL, PsycInfo, EMBASE, and Cochrane for relevant studies published from 1990 to September 2018. A study was included if the following …									55	0	0	0	8	0	55
J	Meichsner, Franziska; Theurer, Christina; Wilz, Gabriele				Meichsner, Franziska/AAA-4529-2021; Janson, Patrick/AAC-7581-2022	Meichsner, Franziska/0000-0002-7227-1905;			Acceptance and treatment effects of an internet-delivered cognitive-behavioral intervention for family caregivers of people with dementia: A randomized-controlled trial								JOURNAL OF CLINICAL PSYCHOLOGY				75	4			594	613		10.1002/jclp.22739				APR 2019	2019	Objectives The study evaluated the efficacy of an internet-delivered cognitive-behavioral intervention for caregivers of people with dementia and examined acceptance of program characteristics. Method Thirty-nine caregivers (M-age = 62.11 +/- 9.67, 78.4% female) were enrolled in a 2 x 3 randomized-controlled trial (RCT) that compared an intervention and wait-list control group. A cognitive-behavi…									12	1	0	0	2	1	14
J	Scholey, Andrew; Benson, Sarah; Kaufman, Jordy; Terpstra, Chantal; Ayre, Elizabeth; Verster, Joris C.; Allen, Cory; Devilly, Grant J.				Kaufman, Jordy/A-5742-2008; Scholey, Andrew/C-5940-2015; Scholey, Andrew/GWV-0066-2022	Kaufman, Jordy/0000-0001-9881-371X; Scholey, Andrew/0000-0003-4484-5462; Verster, Joris/0000-0002-6455-2096; Devilly, Grant/0000-0001-6740-186X; Benson, Sarah/0000-0001-8626-0521			Effects of Alcohol Hangover on Cognitive Performance: Findings from a Field/Internet Mixed Methodology Study								JOURNAL OF CLINICAL MEDICINE				8	4					440	10.3390/jcm8040440				APR 2019	2019	Results from studies into the cognitive effects of alcohol hangover have been mixed. They also present methodological challenges, often relying on self-reports of alcohol consumption leading to hangover. The current study measured Breath Alcohol Concentration (BAC, which was obtained via breathalyzer) and self-reported drinking behavior during a night out. These were then related to hangover seve…									19	0	0	0	4	0	19
P	FU Y; WU Y; LIN M; TAN H; GUANG M								Internet-of-things based cell counting system, has memory comparison module for receiving data signal after calculating and comparing with comparison data, and statistic module reading detection data signal					CN208672773-U	GOLDCARD SMART GROUP CO LTD																			NOVELTY - The utility model claims a cell counting system based on Internet of things, belonging to the technology field of battery life management. it solves the problem that battery using experimental data statistics is not complete, is not accurate. The utility model comprises a server end and server end communication connection of the monitoring end, a data reading module reads the voltage va…															0
P	GUANG M; WU Y; LIN M; TAN H; FU Y								Internet-of-things based battery monitoring system, has memory comparison module for receiving data signal after calculating and comparing with comparison data, and statistic module reading detection data signal					CN208672779-U	GOLDCARD SMART GROUP CO LTD																			NOVELTY - The utility model claims a battery monitoring system based on Internet of things, belonging to the technical field of monitoring of battery failure. It solves the problem that the fault location difficult. The utility model comprises a server end and server end communication connection is monitoring end; reading point corresponding to voltage value and voltage value of the battery, dete…															0
J	Rozental, Alexander; Andersson, Gerhard; Carlbring, Per				Carlbring, Per/D-3628-2009; Rozental, Alexander/M-1116-2016; Andersson, Gerhard/J-8529-2012	Carlbring, Per/0000-0002-2172-8813; Rozental, Alexander/0000-0002-1019-0245; Andersson, Gerhard/0000-0003-4753-6745			In the Absence of Effects: An Individual Patient Data Meta-Analysis of Non-response and Its Predictors in Internet-Based Cognitive Behavior Therapy								FRONTIERS IN PSYCHOLOGY				10						589	10.3389/fpsyg.2019.00589				MAR 29 2019	2019	Background: Negative effects of psychological treatments have recently received increased attention in both research and clinical practice. Most investigations have focused on determining the occurrence and characteristics of deterioration and other adverse and unwanted events, such as interpersonal issues, indicating that patients quite frequently experience such incidents in treatment. However,…									19	0	0	0	5	0	19
J	Xiang, Xiaoling; Wu, Shiyou; Zuverink, Ashley; Tomasino, Kathryn N.; An, Ruopeng; Himle, Joseph A.					Wu, Shiyou/0000-0001-6531-5351; Xiang, Xiaoling/0000-0002-4926-4707			Internet-delivered cognitive behavioral therapies for late-life depressive symptoms: a systematic review and meta-analysis								AGING & MENTAL HEALTH				24	8			1196	1206		10.1080/13607863.2019.1590309		MAR 2019		AUG 2 2020	2020	Background: This study aimed to review and synthesize evidence related to the effectiveness of internet-based cognitive behavioral therapy (iCBT) for reducing depressive symptoms in older adults. Method: The authors conducted a systematic review of intervention studies testing iCBT for symptoms of depression in older adults. An initial search of PubMed, PsychINFO, and Web of Science was undertake…									15	0	0	0	1	1	15
J	Parker, Marcie				Parker, Marcie/ABG-3610-2021				Videogames and Educational Games for Young Minds: What Could Go Wrong? ... Plenty: A Review of Five Books on Internet Addiction and Solutions for All of Us								ISSUES IN MENTAL HEALTH NURSING				40	3	SI		284	286		10.1080/01612840.2018.1548855				MAR 4 2019	2019										0	0	0	0	0	0	0
J	Manav, Ayse Inel; Simsek, Nuray				Şimsek, Nuray/AAB-5592-2019; Şimşek, Nuray/AAO-8286-2021	Şimşek, Nuray/0000-0003-2325-791X			The Effect of Reminiscence Therapy With Internet-Based Videos on Cognitive Status and Apathy of Older People With Mild Dementia								JOURNAL OF GERIATRIC PSYCHIATRY AND NEUROLOGY				32	2			104	113		10.1177/0891988718819864				MAR 2019	2019	This study was carried out to assess the effects of reminiscence therapy that was supported with internet-based videos on the cognitive condition and apathy levels of older people with mild dementia living in nursing homes. This randomized controlled experimental study was conducted between May 15, 2016, and August 25, 2016, in two nursing homes in Adana, Turkey. A total of 32 people participated…									18	0	0	0	1	0	18
J	Owens, Victoria A. M.; Hadjistavropoulos, Heather D.; Schneider, Luke H.; Gullickson, Kirsten M.; Karin, Eyal; Titov, Nickolai; Dear, Blake F.				Karin, Eyal/AAO-4822-2021	Karin, Eyal/0000-0002-6152-9704; Titov, Nickolai/0000-0002-7268-729X; Dear, Blake/0000-0001-9324-3092			Transdiagnostic, internet-delivered cognitive behavior therapy for depression and anxiety: Exploring impact on health anxiety								INTERNET INTERVENTIONS-THE APPLICATION OF INFORMATION TECHNOLOGY IN MENTAL AND BEHAVIOURAL HEALTH				15				60	66		10.1016/j.invent.2019.01.001				MAR 2019	2019	Health anxiety is associated with significant personal distress and economic cost; as such, widely available and effective treatment options are crucial. Several studies suggest that Internet-delivered cognitive behavior therapy (ICBT) programs that specifically target health anxiety are efficacious for this condition. However, no known studies have examined the impact of transdiagnostic ICBT, wh…									1	0	0	0	0	0	1
J	Shaffer, Kelly M.; Camacho, Fabian; Lord, Holly; Chow, Philip; Ingersoll, Karen; Ritterband, Lee M.				Shaffer, Kelly/AAG-9849-2020; Ingersoll, Karen S/A-9313-2009	Shaffer, Kelly/0000-0002-9749-8006;			IMPACT OF A WEB-BASED COGNITIVE BEHAVIORAL THERAPY FOR INSOMNIA INTERVENTION FOR USERS WITH AND WITHOUT PAIN INTERFERENCE								ANNALS OF BEHAVIORAL MEDICINE				53			D344	S820	S820					1	MAR 2019	2019										0	0	0	0	0	0	0
J	Stevens, Matthew W. R.; King, Daniel L.; Dorstyn, Diana; Delfabbro, Paul H.				Dorstyn, Diana/M-5707-2019; Stevens, Matthew/AAL-3309-2021; King, Daniel L/D-7357-2013; Delfabbro, Paul/AAB-2144-2019	Dorstyn, Diana/0000-0002-7799-8177; Stevens, Matthew/0000-0002-8797-9244; King, Daniel L/0000-0002-1762-2581;			Cognitive-behavioral therapy for Internet gaming disorder: A systematic review and meta-analysis								CLINICAL PSYCHOLOGY & PSYCHOTHERAPY				26	2			191	203		10.1002/cpp.2341				MAR-APR 2019	2019	Objective Although there is sufficient research and clinical evidence to support the inclusion of gaming disorder in the latest revision of the International Classification of Diseases, relatively little is known about the effectiveness of first-line psychological treatment for gaming disorder or internet gaming disorder (IGD) as it is listed in the Diagnostic and Statistical Manual. This systema…									71	0	2	0	20	0	73
J	van Luenen, Sanne; Kraaij, Vivian; Garnefski, Nadia; Spinhoven, Philip; van den Akker-van Marie, M. Elske					van Luenen, Sanne/0000-0002-7871-5888			Cost-utility of a guided Internet-based intervention in comparison with attention only for people with HIV and depressive symptoms: A randomized controlled trial								JOURNAL OF PSYCHOSOMATIC RESEARCH				118				34	40		10.1016/j.jpsychores.2019.01.012				MAR 2019	2019	Objective: The aim of this study was to evaluate the cost-utility of a guided Internet-based intervention for people living with HIV and depressive symptoms, compared to attention only (control condition). It was previously found that the intervention was effective in decreasing depressive symptoms, compared to the control group.Methods: This economic evaluation was conducted alongside a randomiz…									1	0	0	0	1	0	1
P	GUI R								Internet-of-things based intelligent agricultural monitoring platform, has remote controller provided with remote memory module and comparator, and display for displaying comparison result, where remote controller receives local information					CN109342421-A	JINGXI HAIYUE AGRIC CO LTD																			NOVELTY - The platform has a camera whose input end is fixed in a local controller through a motor connection. The local controller is connected with a remote controller through a wireless communication module. The remote controller is connected with a display and/or an input device. The camera shoots an image of an orange tree and transmits the image to the local controller to obtain a multi-ang…															0
J	Lindsay, E. K.; Marsland, A. L.; Young, S.; Smyth, J. M.; Brown, K. W.; Gray, K.; Walsh, C. P.; Creswell, J. D.								Effects of two-week smartphone-based mindfulness training on markers of inflammation: A randomized controlled trial								BRAIN BEHAVIOR AND IMMUNITY				76			3160	E33	E33		10.1016/j.bbi.2018.11.277			S	FEB 2019	2019										1	0	0	0	0	0	1
J	Perlman, David; Samost, Aubrey; Domel, August G.; Mehler, Bruce; Dobres, Jonathan; Reimer, Bryan				Mehler, Bruce/E-4538-2017; Reimer, Bryan/G-6431-2010	Mehler, Bruce/0000-0001-5929-4179; Reimer, Bryan/0000-0003-4850-8738; Dobres, Jonathan/0000-0002-9504-7068			The relative impact of smartwatch and smartphone use while driving on workload, attention, and driving performance								APPLIED ERGONOMICS				75				8	16		10.1016/j.apergo.2018.09.001				FEB 2019	2019	The impact of using a smartwatch to initiate phone calls on driver workload, attention, and performance was compared to smartphone visual-manual (VM) and auditory-vocal (AV) interfaces. In a driving simulator, 36 participants placed calls using each method. While task time and number of glances were greater for AV calling on the smartwatch vs. smartphone, remote detection task (R-DRT) responsiven…									21	0	0	0	2	0	21
J	Awin, Faroq A.; Alginahi, Yasser M.; Abdel-Raheem, Esam; Tepe, Kemal				Alginahi, Yasser/L-2215-2019; Awin, Faroq/J-6263-2019	Alginahi, Yasser/0000-0003-1044-7749; Awin, Faroq/0000-0003-0137-7224			Technical Issues on Cognitive Radio-Based Internet of Things Systems: A Survey								IEEE ACCESS				7				97887	97908		10.1109/ACCESS.2019.2929915				2019	2019	Cognitive radio (CR)-based Internet of Things (IoT) system is an effective step toward a world of smart technology. Many frameworks have been proposed to build CR-based IoT systems. The CR-based IoT frameworks are the key points on which this survey focuses. Efficient spectrum sensing and sharing are the main functional components of the CR-based IoT. Reviews of recent SS and sharing approaches a…									79	1	0	0	1	0	79
J	Cho, Seo-Eun; Na, Kyoung-Sae								Questioning the Beneficial Effects of Internet-Based Cognitive Behavioral Therapy on Premenstrual Dysphoric Disorder								PSYCHOTHERAPY AND PSYCHOSOMATICS				88	4			236	236		10.1159/000499681				2019	2019										21	2	0	0	0	0	22
J	Cudo, Andrzej; Zabielska-Mendyk, Emilia				Cudo, Andrzej/R-3377-2016	Cudo, Andrzej/0000-0001-7424-8576; Zabielska-Mendyk, Emilia/0000-0002-7858-4347			Cognitive functions in Internet addiction - a review								PSYCHIATRIA POLSKA				53	1			61	79		10.12740/PP/82194				2019	2019	The Internet, being generally available, is used by all age groups for professional purposes and also as a form of education and entertainment. It is, however, possible to use the Internet excessively, resulting in an addiction. Internet addiction can be classified as one of the so-called 'behavioral addictions', and until recently it has rarely been addressed in scientific publications. It is th…									11	0	0	0	2	0	11
C	Desai, Darshana				/AAQ-2330-2021; Desai, Darshana/AAB-5606-2020	/0000-0001-5458-4994; Desai, Darshana/0000-0001-5458-4994	Balas, VE; Sharma, N; Chakrabarti, A		An Empirical Study of Website Personalization Effect on Users Intention to Revisit E-commerce Website Through Cognitive and Hedonic Experience								DATA MANAGEMENT, ANALYTICS AND INNOVATION, ICDMAI 2018, VOL 2		Advances in Intelligent Systems and Computing		839				3	19		10.1007/978-981-13-1274-8_1				2019	2019	Personalization is used as an emerging strategy to reduce information overload and attract users and leveraging business through online web portals in recent years. However, less attention is given to study what are different design aspects of web personalization and how it impacts on users' decision-making. To address this gap, this study draws on both stimulus-organism-response theory and infor…					2nd International Conference on Data Management, Analytics and Innovation (ICDMAI)2nd International Conference on Data Management, Analytics and Innovation (ICDMAI)	JAN 19-21, 2018JAN 19-21, 2018	Comp Soc India, Div II & Pune Sect; Inst Ind & Comp Management & ResComp Soc India, Div II & Pune Sect; Inst Ind & Comp Management & Res	Pune, INDIAPune, INDIA	3	0	0	0	0	0	3
J	Eberhard, William G.								Adaptive flexibility in cues guiding spider web construction and its possible implications for spider cognition								BEHAVIOUR				156	3-4			331	362		10.1163/1568539X-00003544				JAN 2019	2019	Orb web construction was originally thought to be highly stereotyped, but adaptive flexibility is now well established in several aspects. This study reviews published data on one behavioural cue and presents new data on flexibility in experimentally modified and control webs of Zosis geniculata and Uloborus diversus. By occasionally ignoring this cue temporarily, spiders gained access to otherwi…									4	0	0	0	5	0	5
[truncated: 430 more rows]
[truncated: 7 more columns]
