# Supplementary material for: Google effects on memory: a meta-analytical review of the media effects of intensive Internet search behavior
Source: Front Public Health. 2024 Jan 18;12:1332030. doi: 10.3389/fpubh.2024.1332030 (PMC10830778; doi:10.3389/fpubh.2024.1332030)
Supplement: Supplementary file 4 [file Data_Sheet_4.CSV]

PaperID	StudyID	Author	Year	Region	Age	Male	Female	Percentage of Males	Treatment Group Sample Size	Control Group Sample Size	Total Sample Size	Analysis Methods	Experimental Measurement Indicators	Type	Cohen's D	V
1	1	Katrin Hochberg et al.	2020	Europe	17.5	44	8	0.8462	23	28	51	ANCOVA	Cognitive Workload and learning achievement	Cognitive Load	0.4467	0.0811
2	1	Kahn et al.	2019	North America	22	49	140	0.2593	118	71	189	MANOVA	Cognitive Workload	Cognitive Load	0.0582	0.0226
3	1	Natale Canale et al.	2019	Europe	22.73	42	78	0.35	81	39	120	LMM	Visual Working Memory (VWM) Capacity	Cognitive Load	0.4755	0.0352
4	1	Seo Jin Oh et al.	2017	Asia	59	25	28	0.4717	37	16	53	t-test	Total Working memory	Cognitive Load	1.8761	0.1227
5	1	M.S. Shin et al.	2020	Asia	59.3				35	18	53	t-test	Working memory and brain executive function	Cognitive Load	0.6149	0.0877
6	4	Sparrow et al.	2011	North America							32	t-test	Cognitive Workload	Cognitive Load	1.2452	0.1492
7	1	George W Rebok et al.	2020	North America	71.1	75	133	0.3606	139	69	208	ANOVA，卡方	Cognitive test scores and self-assessment of daily functioning	Cognitive Measurement	-0.4256	0.0221
8	1	Peter Frost et al.	2019	North America	21.13	37	68	0.3524	105	105	105	Pearson r test	Cornell Critical Thinking Test	Cognitive Measurement	-0.8471	0.0415
8	2	Peter Frost et al.	2019	North America	20.73	14	36	0.28	25	25	50	Bayes Factor Analysis	Cornell Critical Thinking Test	Cognitive Measurement	4.0269	0.2422
9	1	Matthew Fisher et al.	2015	North America	32.59	119	83		202	202	202	t-test	Participants used the Internet to find answers	Cognitive Measurement	0.4559	0.0203
9	3	Matthew Fisher et al.	2015	North America	31.32	194	194	0.5	194	194	302	ANOVA	Cognitive test scores	Cognitive Measurement	0.1681	0.0207
9	4	Matthew Fisher et al.	2015	North America	31.94	77	80		157	157	157	ANOVA	Knowledge self-assessment	Cognitive Measurement	-0.3639	0.0259
10	1	Evan F. Risko et al.	2019	North America					48	48	48	ANOVA	Feeling-of-findability	Cognitive Measurement	1.6363	0.1112
10	2	Evan F. Risko et al.	2019	North America					78	78	78	Correlation test	Cognitive Measurement	Cognitive Measurement	-0.3871	0.0522
11	1a	Kristy A. Hamilton et al.	2016	North America	58.39	129	123		86	43	252	ANOVA	CSE	Cognitive Measurement	0.3444	0.0353
11	2	Kristy A. Hamilton et al.	2016	North America	19.28	18	48		66	66	66	Correlation test	Knowledge self-assessment and CSE	Cognitive Measurement	0.5385	0.0628
12	1	Amanda M. Ferguson et al.	2016	North America					16	16	32	t-test	Cognitive reflex test	Cognitive Measurement	1.8173	0.1766
12	2	Amanda M. Ferguson et al.	2016	North America					16	16	32	t-test	Cognitive Measurement	Cognitive Measurement	0.3429	0.1268
13	1	Kadek Suranata et al.	2020	Asia	12				60	30	90	GLM RM-ANOVA	Time of completion of tasks	Behavioural phenotype	4.3845	0.1568
14	1	M. Sanchiz et al.	2016	Europe	66	18	21	0.4615	20	19	39	MANOVA	Time of completion of tasks	Behavioural phenotype	1.8983	0.1488
15	1	Stefan T. Kamin et al.	2020	Europe	68.67	3508	4845	0.42	8353	8353	8353	Three-level cross-lag test	Changes in cognitive function	Behavioural phenotype	-0.7965	0.0003
16	1	Yijung K Kim et al.	2021	Asia	70.69	7809	10783	0.42	13771	4821	18592	asymmetrical fixed effects and ICC	Attention score test	Behavioural phenotype	0.7198	0.0003
6	1	Sparrow et al.	2011	North America							69	ANOVA	Time of completion of tasks	Behavioural phenotype	0.3842	0.03
6	2	Sparrow et al.	2011	North America							60	ANOVA	Time of completion of tasks	Behavioural phenotype	0.3055	0.0337
6	3	Sparrow et al.	2011	North America							29	ANOVA	Attention score test and recognition task	Behavioural phenotype	0.6069	0.0721
17	1a	Benjamin C. Storm et al.	2016	North America	19.6				40	20	60	ANOVA	Time of completion of tasks	Behavioural phenotype	0.6747	0.0788
17	1b	Benjamin C. Storm et al.	2016	North America	20.2				40	40	80	ANOVA	Time of completion of tasks	Behavioural phenotype	0.5814	0.0521
18	1	Rakefet Ackerman et al.	2012	Asia	25.5	53	27	0.6625	40	40	80	ANOVA	Time of completion of tasks	Behavioural phenotype	0.8989	0.0551
19	1	Diana I. Tamir et al.	2018	North America	37.47	143	239	0.3743	191	191	382	ANOVA	Attention score test	Behavioural phenotype	0.6219	0.011
20	1	Guangheng Dong et al.	2015	Asia					16	16	32	t-test	Behavioural manifestations during recall	Behavioural phenotype	1.0653	0.1427
21	1	Adam S. Kahn et al.	2019	North America	22.42	49	140	0.2565	118	71	191	MANOVA	Cognitive self-esteem and recognition memory	Cognitive self-esteem	0.4215	0.023
11	1b	Kristy A. Hamilton et al.	2016	North America	33.07	41	27	0.6029	68	68	68	multiple regression	Cognitive self-esteem	Cognitive self-esteem	0.3387	0.0298
22	1	Yifan Wang et al.	2017	Asia	20.5	17	14	0.5484	31	31	31	general linear model (GLM)	Level of fMRI activation	Psychophysiology	1.6488	0.1729
9	2a	Matthew Fisher et al.	2015	North America	33.24	99	104	0.4877	203	203	203	t-test	Level of fMRI activation	Psychophysiology	0.4941	0.0203
